# Supplementary material for: Integrative analyses of gene expression and DNA methylation profiles in breast cancer cell line models of tamoxifen-resistance indicate a potential role of cells with stem-like properties
Source: Breast Cancer Res. 2013 Dec 19;15(6):R119. doi: 10.1186/bcr3588 (PMC4057522; doi:10.1186/bcr3588)
Supplement: Additional file 4 — Is a table listing the genes exhibiting higher expression (>2-fold) in TAMR cell lines versus MCF-7/S0.5. To avoid the influence of large variance in low-expressed genes, expression levels <10 tags have been binned to 10 tags. [file bcr3588-S4.xlsx]

## Sheet: supp1
Gene Name	Fold change between TAMR and MCF-7/S0.5
A2ML1	2.93465
AAAS	2.44699
AAMP	2.14645
ABCA12	2.78577
ABCA4	2.06077
ABCB10	2.11017
ABCB9	3.65291
ABCC3	2.14293
ABCE1	2.25174
ABHD12	2.46341
ABHD15	2.31925
ABHD3	3.57256
ABR	2.17582
ACACA	3.21965
ACAT2	11.7375
ACER3	2.67085
ACHE	3.03694
ACLY	7.09144
ACO1	4.75295
ACOT4	2.26531
ACOT8	3.75803
ACP6	2.12796
ACSL1	2.17328
ACSM3	2.31124
ACSS1	6.39303
ACTG1	2.12367
ACYP1	2.26748
ADAMTS19	3.43454
ADCK4	2.3684
ADCY1	3.38026
ADCY3	2.00607
ADCY5	2.62716
ADCY6	4.19361
ADI1	3.57829
ADIPOR2	2.11313
ADM	2.28294
ADPGK	2.66589
ADPRHL1	2.99523
ADRA2C	2.67825
ADRM1	2.88995
AGMAT	2.20663
AGPAT9	2.18784
AHRR	3.74268
AIMP1	2.69664
AKAP1	2.25958
AKR7A2	2.28312
ALAD	3.98301
ALAS1	2.00295
ALDH1B1	2.18764
ALDH3B2	5.32521
ALDH6A1	5.05997
ALDOC	9.10877
ALG10B	2.96991
ALG8	2.40066
ALKBH6	2.13853
ALOX15	2.96888
ALOX15B	2.07136
AMIGO3	2.04625
AMZ1	2.57507
ANAPC5	2.60916
ANAPC7	2.63381
ANG	3.16054
ANK1	2.7048
ANKMY2	2.74828
ANKRD11	2.04084
ANKRD26	2.71629
ANKRD34B	2.24466
ANKRD36	2.02163
ANKRD39	2.78661
ANKRD55	2.46671
ANLN	5.72809
ANO9	3.26472
ANP32A	2.76865
ANXA7	2.90715
AP1B1	2.28222
AP1M1	4.80565
AP1M2	2.00453
AP1S3	3.34696
AP5M1	2.00028
APAF1	2.64152
APLP1	4.83988
APOBEC3D	3.64489
APOO	2.35361
ARC	3.33021
ARF3	2.82329
ARFIP1	2.26062
ARHGAP1	2.84035
ARHGAP17	2.3229
ARHGAP22	2.00346
ARHGAP33	3.2175
ARHGDIA	3.27344
ARHGDIG	3.23876
ARHGEF11	2.20241
ARHGEF26	3.37103
ARL17A	3.31296
ARL4D	2.07753
ARL6IP1	2.11895
ARMC5	2.95354
ARMC6	3.07
ARMC9	2.42595
ARMCX2	3.75838
ARMCX3	2.23119
ARMCX6	3.51328
ARPC3	2.04284
ARRDC4	2.41908
ARV1	4.55304
ASCC2	2.83117
ASF1B	4.27529
ASPH	2.50577
ATAD3A	3.96268
ATAT1	2.91505
ATG4A	2.09922
ATG4D	2.3376
ATMIN	2.54622
ATOH1	2.20221
ATP11B	2.22175
ATP1B1	2.6815
ATP2A3	8.45349
ATP2C1	2.01513
ATP6AP1	2.11297
ATP6AP2	2.85082
ATP6V1B2	2.10364
ATP8B1	3.37299
ATRIP	2.13722
AVPI1	2.01662
B3GAT3	2.15319
B3GNT1	2.26587
B4GALT7	2.2332
BAG3	3.36406
BAG4	2.21185
BAHCC1	2.02244
BAI1	2.12084
BANF1	7.52798
BANP	2.01173
BARD1	2.11724
BARX2	2.33144
BASP1	7.55965
BCAR3	2.10383
BCAS1	2.98976
BCAS2	2.23221
BCKDHB	2.01404
BCL9L	2.82484
BCS1L	2.46608
BID	2.06365
BIK	2.1423
BIRC3	2.03795
BIRC5	3.25419
BMP3	2.74109
BNIP1	2.55451
BOLA1	3.42642
BPNT1	2.92547
BRAT1	2.56452
BRE	2.22839
BRMS1	2.27896
BTD	2.42819
BUB1B	2.84499
BUD13	4.34357
BUD31	2.16891
BZRAP1	2.51815
C10orf57	2.03052
C11orf10	2.33794
C11orf68	3.66391
C11orf93	2.00619
C12orf61	2.61641
C12orf66	2.10626
C14orf1	2.64668
C14orf142	2.14643
C14orf43	2.0658
C16orf13	2.29707
C16orf46	2.79424
C16orf53	2.17709
C16orf7	2.24516
C16orf88	2.11143
C16orf95	2.86874
C17orf108	2.38722
C17orf58	2.93775
C17orf70	2.87923
C17orf80	2.04024
C17orf89	2.4391
C18orf25	2.02097
C18orf8	2.14071
C19orf10	2.57665
C19orf12	3.76758
C1orf109	2.26143
C1orf123	2.12146
C1orf35	2.2195
C1orf63	2.72705
C1QTNF9	2.03498
C21orf56	2.08959
C21orf62	3.12611
C22orf29	2.07649
C2orf15	2.43979
C2orf47	2.518
C2orf81	2.66235
C3orf14	3.09681
C3orf35	3.20261
C3orf52	2.2624
C3orf72	5.86381
C4orf21	2.91009
C5	2.26258
C5orf24	2.1016
C5orf62	2.06226
C6orf120	2.30053
C6orf130	2.00509
C6orf203	3.16481
C6orf62	2.11728
C7orf23	2.55979
C7orf49	2.16803
C8orf33	2.1943
C9orf152	5.34118
CA4	2.10033
CACNG2	2.77726
CALM1	2.448
CALM3	2.37042
CALR	4.32642
CAMK2G	2.32759
CAMSAP3	2.80666
CANT1	2.92626
CAPN11	2.08976
CAPN13	2.77503
CAPZA2	2.21069
CARD6	2.16563
CARM1	2.23506
CASP9	3.58694
CAV2	2.11892
CBR1	2.00463
CBX5	3.62661
CBX6	2.39212
CBX8	4.09172
CCBL2	3.18451
CCDC109B	2.25724
CCDC115	2.25211
CCDC125	2.13835
CCDC137	2.08861
CCDC159	2.77535
CCDC167	2.01767
CCDC43	2.09195
CCDC53	2.94916
CCDC57	2.72342
CCDC83	3.94554
CCDC85C	3.34076
CCDC92	2.6002
CCDC93	2.23278
CCM2	2.056
CCNA2	2.31193
CCNE2	4.32103
CCNK	3.81244
CCNO	2.02424
CCNYL1	2.08573
CCRN4L	2.36895
CD164	2.06114
CD9	3.03368
CD99L2	2.30312
CDC14A	2.75457
CDC23	2.03135
CDC25A	2.70581
CDC42SE1	4.02256
CDC6	3.58582
CDCA2	3.51871
CDCA3	2.34691
CDCA5	6.88325
CDH1	2.36533
CDH24	2.00617
CDHR5	2.10601
CDK12	2.63673
CDK2	5.34753
CDK2AP1	2.68206
CDK2AP2	3.11149
CDK5RAP3	3.36544
CDKAL1	2.52431
CDKN2C	2.37918
CDKN3	2.97457
CDR2L	2.22279
CDS1	3.52133
CDT1	2.61355
CENPE	3.44716
CENPN	2.66269
CENPV	3.56363
CENPW	3.26312
CEP112	2.05967
CEP55	2.94012
CEP70	2.59562
CFL1	2.55695
CGN	3.14487
CHAF1B	2.4637
CHCHD1	2.43898
CHCHD7	2.22744
CHEK1	3.01088
CHFR	2.30956
CHID1	3.25636
CHKA	2.43982
CHPF	2.60931
CHRNA7	2.30962
CHTF18	2.97152
CHTOP	3.5832
CINP	2.15699
CIRBP	2.89934
CKS2	2.3835
CLCN6	2.76816
CLP1	2.05688
CLSTN2	2.35148
CMC2	2.24369
CNNM2	2.08305
CNOT8	2.46267
CNST	2.18479
COA3	2.13541
COBL	2.14521
COBLL1	3.60272
COG3	2.0266
COIL	2.64114
COL6A6	2.11474
COMMD1	2.06651
COMMD4	2.7622
COMT	2.00407
COMTD1	2.01893
COPG1	2.60696
COPS7A	2.73351
COPS7B	2.32564
COPS8	3.08012
COQ3	2.03783
COQ5	2.24124
COQ6	2.70311
COX17	2.07336
COX7A2	2.4145
CP	3.89335
CPNE4	3.3349
CPOX	2.01277
CPSF3L	3.03454
CPSF6	2.03156
CPT1A	2.12048
CRABP2	15.5903
CRAMP1L	2.03857
CREB3L1	2.28669
CREB3L4	4.02268
CREBRF	2.29936
CRELD2	2.23438
CRIP2	2.93783
CRNKL1	2.11303
CRYL1	2.23904
CS	2.16716
CSAD	2.06382
CSDE1	3.60491
CSE1L	2.83856
CSMD2	2.81585
CSRP2	3.9081
CST7	2.62211
CSTF2	5.00481
CTGF	5.89078
CTNNA1	2.04624
CTSH	3.31242
CTSO	3.03063
CTTN	2.19269
CTU2	2.37005
CUX2	3.31548
CXCR4	3.65086
CXCR7	5.6792
CXorf21	3.5187
CYB561	4.10397
CYB5A	2.87091
CYB5D1	2.2753
CYB5R4	6.41319
CYP1B1	3.11659
CYP51A1	2.29115
CYR61	2.03176
CYTH3	2.42977
D2HGDH	2.38259
DAD1	2.115
DAGLA	2.28099
DAP	2.29111
DARS2	2.89715
DBNL	2.31559
DCAF15	2.30589
DCAKD	2.71924
DCLK1	2.96015
DCLRE1B	3.73282
DCPS	2.14197
DCTN6	2.41133
DCXR	5.35051
DDB1	2.36093
DDB2	4.57704
DDR1	3.54923
DDX23	2.15853
DDX24	2.46472
DDX26B	4.00423
DDX27	2.33513
DDX28	2.51902
DDX41	3.09185
DDX6	4.71283
DEDD	2.31167
DEFA1B	2.56544
DEK	2.02695
DGCR8	3.84256
DHCR7	4.21394
DHDDS	2.03755
DHFR	3.81961
DHRS13	2.24171
DHRS7B	2.38322
DHTKD1	2.80917
DHX34	2.86833
DHX9	4.11845
DIABLO	2.0099
DIP2C	3.97136
DLGAP5	2.72365
DLX1	3.19533
DLX2	4.32637
DMAP1	2.30974
DMRTA1	2.0983
DMXL2	2.46731
DNAJA4	4.50311
DNAJC3	3.01886
DNAJC4	2.11744
DNAL1	2.0281
DNER	2.2642
DNM1L	2.67199
DOC2A	2.64299
DOCK5	2.76645
DONSON	2.06731
DPYD	4.50273
DSCR6	2.33816
DSTN	2.9094
DUS1L	3.42371
DUSP1	3.37393
DUSP19	3.23485
DUSP4	5.57861
DUSP5	4.90647
DUSP6	5.31015
DYNC1H1	2.17408
DYNLRB2	2.12434
DYNLT1	2.08099
E2F2	2.09764
E2F8	3.32708
E4F1	2.18203
EAF1	2.07101
ECH1	2.07523
ECHS1	2.9473
ECM2	3.05684
ECT2L	2.38675
EDC4	2.95721
EDEM3	2.14705
EED	2.23919
EFCAB11	2.05181
EFCAB5	2.35981
EFEMP1	3.17625
EFNB2	2.36376
EFR3B	2.16074
EGR2	2.2702
EHD1	2.10855
EHD3	3.99172
EHF	4.43887
EI24	2.23155
EIF2B1	2.20423
EIF2B2	2.62457
EIF2B5	2.32284
EIF3I	2.836
EIF4A3	2.26493
ELF4	2.01136
ELL	2.05577
ELMO1	3.07346
ELMO3	2.36537
ELOVL1	2.00276
EME1	3.28284
EML3	4.28606
EMP1	2.12725
ENAH	7.36711
ENC1	4.02963
ENPP3	2.06365
ENTPD2	2.276
EOGT	2.14214
EPHA4	5.83243
EPHX4	2.20133
EPX	2.06035
ERAL1	3.23726
ERBB2	3.7974
ERCC3	2.11525
ERI3	2.44338
ERLIN2	2.08284
ESCO2	4.64786
ESR2	2.32179
EVI5L	2.22525
EXOSC2	3.09725
EXOSC6	2.12941
FA2H	3.90292
FADS1	2.58475
FADS2	5.1537
FAM102A	2.04455
FAM102B	3.11294
FAM104A	2.25443
FAM110A	2.78597
FAM110C	3.29942
FAM111A	2.33755
FAM111B	2.60736
FAM115A	2.23766
FAM116A	2.12576
FAM122B	2.51427
FAM129B	2.24707
FAM166A	2.61253
FAM173B	2.18358
FAM174A	2.3085
FAM176B	2.17074
FAM189A2	6.27571
FAM206A	4.51097
FAM213B	2.46129
FAM217B	2.6906
FAM219B	2.03073
FAM220A	2.24507
FAM43A	2.22485
FAM46A	5.24172
FAM46B	2.0011
FAM46C	3.2535
FAM50A	2.65255
FAM63A	2.28597
FAM65A	2.11862
FAM82A2	3.15615
FAM86B2	2.61183
FAM89A	2.25911
FAM98C	2.61353
FANCA	3.10126
FANCG	2.96413
FANCI	4.51034
FASN	3.8584
FASTKD5	3.36218
FBLN1	2.12407
FBP1	5.34571
FBXL12	2.29189
FDFT1	4.47382
FEN1	3.84783
FFAR2	2.41809
FGF1	4.49771
FGFR4	2.20962
FGGY	2.70147
FH	3.06835
FHOD1	2.10413
FIP1L1	2.1113
FKBP10	3.33124
FKBP2	2.02862
FKBP9	3.27918
FLII	2.35007
FLVCR1	2.15417
FN1	4.78265
FN3K	2.00602
FN3KRP	2.77379
FOSB	2.3317
FOXA1	2.86412
FOXP1	2.31306
FOXRED1	2.02511
FTSJ2	2.10136
FTSJ3	2.21065
FTSJD1	2.4144
FUCA1	3.63266
FUK	2.44349
FUT9	3.26546
FXC1	4.42188
FZD4	2.83068
GABARAPL1	2.34274
GABARAPL2	2.07561
GABBR2	2.36166
GALE	2.456
GALM	2.42498
GALNT12	3.93111
GALNT14	5.34354
GALNT6	3.22275
GAPDH	2.0636
GAR1	2.42394
GAS1	2.77248
GAS2L1	2.45458
GATA2	4.57778
GBE1	2.24373
GBF1	2.93321
GDAP1	11.9769
GDPD3	3.34048
GGH	2.44992
GHITM	2.02791
GINS2	4.2763
GINS3	5.0819
GLO1	2.04838
GLT25D1	2.21603
GLTP	7.97787
GLUD2	2.63701
GMEB1	2.13467
GMNN	3.21315
GMPPB	4.13848
GNAI2	2.09396
GNAS	2.53235
GNB2	4.00463
GNPTG	2.29662
GOLGA2	2.05066
GOLGA3	2.4969
GOLM1	5.65388
GORAB	3.1253
GORASP1	2.08203
GORASP2	2.95756
GP6	2.1251
GPAA1	2.19363
GPC3	2.13437
GPER	2.76986
GPN3	2.21271
GPR137	5.00015
GPR143	4.04236
GRAMD3	3.23105
GRB14	4.08545
GRHL1	2.0873
GRHPR	2.05472
GRPR	2.28413
GSG1L	2.17823
GSR	3.09015
GSTCD	2.01205
GTF2H3	2.56872
GTSE1	3.13816
GYG1	2.52967
GYS1	2.54923
H2AFJ	5.60989
H2AFZ	2.12802
H3F3B	2.51905
HADH	2.20397
HADHB	2.19549
HARS	3.18248
HARS2	2.92359
HAT1	2.38174
HAUS7	2.29711
HAUS8	2.01032
HBEGF	2.10366
HDHD2	2.58772
HECTD4	2.06676
HELQ	2.19313
HELZ	2.29488
HENMT1	2.33037
HERC3	2.22745
HES1	2.0243
HES6	3.70925
HEXDC	2.75749
HIF1AN	2.85846
HINFP	2.0475
HINT2	4.47524
HIP1	3.08555
HIST1H2BH	3.38649
HLA-DRB3	3.22399
HLTF	2.41931
HMGN3	2.88668
HNRNPA2B1	5.05715
HNRNPC	2.13934
HNRNPF	2.23932
HNRNPUL2	2.03862
HPS5	3.57192
HS6ST2	2.02598
HSD17B10	2.22043
HSD3B7	2.89883
HSP90AA1	2.81325
HSP90B1	2.14403
HSPA1A	2.07421
HSPA2	2.02525
HTR3B	2.06583
HTRA1	2.15991
ICAM3	2.87262
ID1	3.44944
IDH3A	2.92358
IDI1	6.16948
IDNK	2.14855
IFI27L2	5.21333
IFNW1	2.44283
IFT27	2.07736
IFT80	2.27328
IGDCC3	2.4218
IGFBP2	6.00181
IGFBP3	3.60244
IL9R	3.38422
IMP3	2.83688
IMPDH1	2.33274
INF2	3.73267
ING1	2.32766
ING4	3.60275
ING5	2.26823
INO80C	2.44826
INSIG2	2.14209
INTS5	3.7835
IPO8	2.24369
IPP	3.0459
IPPK	3.66383
IQSEC2	2.45748
IRF2BPL	5.12019
IRX3	2.26088
ISOC1	2.00768
ITGAE	2.09817
ITIH4	2.20578
IVNS1ABP	2.35488
JMJD6	2.26661
JPH3	2.36794
JTB	2.66101
KAL1	2.70518
KANK1	2.98872
KANK2	4.00278
KAT2B	2.17496
KAT7	2.70697
KBTBD2	2.61833
KCNH6	2.11071
KCNJ11	2.31386
KCNK1	2.28746
KCNK6	2.69541
KCNS3	2.16931
KCTD11	2.13787
KCTD12	2.00917
KCTD3	2.03597
KDELC1	2.04433
KDELR3	2.77193
KEAP1	2.24421
KIAA0146	2.3752
KIAA0494	3.96982
KIAA0513	4.20096
KIAA0528	2.1102
KIAA0895L	2.43427
KIAA0913	2.13871
KIAA1211	2.07069
KIAA1244	2.18046
KIAA1456	2.66809
KIAA1467	3.37701
KIAA1614	3.48987
KIF11	3.149
KIF12	4.69766
KIF13B	2.27939
KIF14	2.99862
KIF15	4.22858
KIF18A	2.47575
KIF20A	3.10744
KIF3B	2.01418
KIFAP3	2.56683
KIFC1	3.04416
KITLG	2.9061
KLHDC8B	2.82794
KLHL22	2.09731
KLHL9	2.44594
KLK10	2.37478
KLRC4	3.65099
KNTC1	2.53297
KPNA2	3.06412
KRT13	5.79245
KRT15	3.69752
KRT19	2.43644
KRTAP11-1	2.06978
KRTAP5-11	2.47863
L1CAM	4.99751
LARGE	3.05281
LARS2	2.16416
LASP1	3.56187
LDHD	3.17548
LDLR	2.5004
LEPREL4	3.04023
LGALS1	3.73185
LIG3	2.40792
LIN52	2.73437
LIPH	2.23669
LMCD1	3.36332
LMF2	2.20749
LMNB2	2.85273
LNPEP	2.29077
LOC100287482	2.11848
LOC730183	2.28117
LOC81691	3.7593
LONRF1	2.24985
LPIN1	2.68875
LPPR2	3.01477
LRP8	3.29213
LRRC16A	2.01068
LRRC26	2.69215
LRRC47	2.5556
LRRC58	2.71341
LSM3	2.15018
LSM5	5.39146
LSMD1	3.79079
LSR	3.04989
LUC7L3	2.60673
LYPD1	2.11095
LYPD3	3.53524
LYPD6B	2.20814
MAD2L1	2.39111
MAFB	5.68323
MAGED1	3.56878
MAMDC4	3.38593
MAN1B1	2.29638
MANBA	2.42159
MANEA	3.1185
MANF	2.453
MAP2K1	2.30656
MAP3K5	2.58256
MAPK11	2.16475
MAPK3	2.34975
MARCKS	2.96989
MARK3	2.62888
MARVELD2	2.20104
MARVELD3	2.76373
MAVS	2.56536
MB	2.39261
MBD4	2.12997
MCCC1	2.22673
MCM10	3.50395
MCM5	3.70035
MCM7	3.35681
MCM9	2.28266
MDC1	2.0281
MDK	2.58167
MDM1	3.9474
MECOM	4.39939
MED16	4.30051
MED20	2.83059
MED26	2.0089
MED27	2.43242
MED29	2.97628
MED8	2.70624
MELK	2.53455
MEN1	2.72095
METTL18	2.7034
METTL21D	3.4803
METTL4	2.09413
MFAP3L	2.81615
MFI2	2.34115
MFSD4	3.98787
MFSD5	3.25823
MICA	2.21551
MITD1	2.19901
MKI67	2.81326
MKS1	3.33151
MLEC	2.88976
MLLT1	2.37245
MLLT4	5.20256
MLST8	2.47777
MLXIP	2.26518
MLYCD	2.76906
MNX1	2.25392
MOAP1	2.36485
MOGS	2.35051
MOK	2.42262
MON1B	3.37146
MPC1	2.83774
MPDU1	2.17218
MPP3	2.47663
MPZL2	3.62169
MRPL16	2.40497
MRPL18	2.31374
MRPL20	2.18266
MRPL27	3.59067
MRPL38	2.44833
MRPL55	3.77262
MRPS14	2.59818
MRPS17	2.72524
MSMO1	2.0519
MSRB1	3.68707
MST1R	2.60884
MST4	2.06128
MTCP1NB	2.11507
MTERFD2	2.44004
MTF1	2.20462
MTHFSD	2.08684
MTMR4	4.01544
MTOR	2.73176
MUL1	2.04334
MUT	2.42445
MVD	3.54529
MVK	4.40934
MYO10	2.14862
MYO19	2.58375
NAA15	2.14652
NAA16	2.00668
NAA25	2.14441
NAA35	2.08
NACC1	2.51428
NAIP	2.04506
NAP1L4	2.8248
NARF	2.90026
NBPF4	2.64639
NCAPG2	2.76401
NCAPH2	2.21712
NDOR1	4.57191
NDUFA12	2.10915
NDUFAF3	2.76941
NDUFB1	2.56853
NDUFB2	2.22059
NDUFC2	2.39467
NEIL3	2.10375
NEK2	2.08276
NEK7	2.02676
NENF	4.13253
NEUROD1	2.9789
NFIB	2.42978
NFKBIZ	3.07054
NID1	3.4262
NIPSNAP1	3.86907
NIPSNAP3A	2.04187
NIT1	2.07345
NKTR	2.24964
NLRP8	2.42899
NMB	2.23679
NME1	3.38925
NMU	4.65397
NOD1	2.68256
NODAL	4.12413
NOTCH3	6.89979
NPHP4	4.92987
NQO1	4.81939
NR2F6	2.62788
NR4A1	5.17628
NR4A2	4.2373
NRAS	4.05406
NSDHL	2.06004
NSFL1C	2.4066
NT5C3	2.25486
NT5DC2	2.4423
NUBP2	2.04127
NUCB2	4.59515
NUDT1	5.19272
NUDT15	2.05078
NUDT16	4.20618
NUDT16L1	4.30248
NUF2	2.56451
NUP107	2.4013
NUP205	2.42583
NUP62CL	2.41584
NUTF2	2.55582
NVL	2.35669
NXT2	2.59479
OAZ1	2.38545
OCEL1	2.68265
OR14C36	2.24751
OR1C1	3.7117
OR4E2	2.06358
OR4M2	2.37622
OR8U1	2.08929
ORC1	2.50609
ORMDL3	2.95717
OSBPL7	2.50161
OST4	2.29716
OVOL1	2.08889
OVOL3	2.16104
OXCT1	2.97387
P2RY6	2.66738
P4HTM	2.05009
PABPC1L2B	3.82118
PAFAH2	2.73934
PAK2	3.04972
PALM3	2.38013
PAN2	3.03917
PAN3	2.00211
PAPD7	2.07111
PAPSS1	2.05748
PAQR4	2.51125
PARP16	2.60715
PARP2	2.01186
PASK	3.75749
PAX5	2.12258
PBK	3.48674
PBLD	2.55559
PCCA	3.78718
PCDH1	3.20099
PCF11	2.73137
PCGF1	2.92528
PCNA	3.93977
PCSK7	2.3969
PCTP	3.62538
PCYOX1	3.35624
PCYOX1L	3.57458
PDAP1	2.39383
PDCD2	3.93401
PDE8A	2.5582
PDHX	2.86703
PDK2	2.27765
PDLIM5	2.41818
PDZD11	3.22473
PEX11G	2.00649
PEX16	2.11663
PEX5L	3.0275
PEX7	3.08535
PFAS	2.23282
PFKFB3	6.63484
PFN2	2.31209
PGAM5	2.37808
PGBD3	2.04603
PGD	2.33168
PGRMC1	2.11612
PHAX	2.93856
PHF5A	2.95204
PHF6	2.01118
PHKG1	2.29253
PHLDA1	3.94875
PHLDA2	7.74989
PHLPP1	2.39288
PHLPP2	3.10926
PHTF1	2.05566
PI4KA	2.36689
PIAS3	3.68508
PIGF	3.42592
PIGT	2.67829
PIGW	2.39202
PIK3C2B	2.583
PIK3R3	2.78865
PIN1	2.34513
PIR	4.34123
PITX1	2.02011
PKM	3.91653
PLA2G15	4.50594
PLAGL1	2.02358
PLCH1	3.88524
PLCXD1	3.99144
PLD2	2.12673
PLEKHA7	2.81408
PLEKHB1	2.60079
PLEKHG4	6.07013
PLEKHH2	2.33526
PLEKHM3	2.1421
PLG	2.05064
PLIN3	2.25925
PLK1	2.96729
PLK2	5.87069
PLOD3	2.03941
PLXNB2	2.098
PMP22	3.39745
PMVK	2.45341
PNMA2	2.15858
PNPLA5	2.28917
PNPO	2.8343
PNRC2	2.4143
POGLUT1	2.1954
POLA2	3.89282
POLD2	2.08034
POLDIP2	2.2744
POLE2	2.24985
POLE3	2.83415
POLQ	3.58609
POLR3B	2.11084
POLR3K	2.65923
POP5	2.05181
PPAP2A	2.07818
PPAPDC1B	2.24224
PPFIA4	2.04912
PPFIBP1	2.6666
PPFIBP2	2.43727
PPIG	2.00809
PPIL3	2.44463
PPP1CC	2.36119
PPP1R11	2.02589
PPP1R15B	2.01313
PPP1R8	2.68246
PPP2R2D	2.36672
PPT2	2.2785
PQLC3	2.04063
PRADC1	3.49977
PRCC	3.45257
PRDM14	2.36705
PRDX1	2.09645
PRDX3	2.16028
PRDX4	3.00789
PRDX5	2.21663
PRICKLE2	2.27101
PRIM2	3.51585
PRKAA1	2.57081
PRKAB1	3.38457
PRKAB2	2.27328
PRKACA	5.87808
PRKAR1A	2.2134
PRKCA	2.6535
PRMT3	4.07022
PRMT5	2.04764
PROM2	4.79409
PRPF4	2.50141
PRR13	2.75104
PRR15	2.14007
PRR15L	5.92467
PRRT1	2.10125
PSD4	3.16959
PSMB10	2.09558
PSMB3	2.62975
PSMB4	2.3491
PSMC3IP	2.62435
PSMC5	3.61836
PSMC6	2.25756
PSMD12	2.66374
PSMD3	2.06252
PSMD4	2.04947
PSMD6	2.40532
PTER	2.08464
PTGES3	2.59316
PTMA	3.6134
PTP4A1	2.14664
PTP4A2	2.04685
PTPN1	2.82073
PTPN11	2.99286
PTPN3	3.26766
PTPN6	2.06925
PTPRCAP	3.37906
PTPRF	3.0598
PUS7L	2.34734
PVRL4	5.35913
PWP2	2.42859
QSOX1	2.31725
R3HCC1	2.08479
RAB15	3.3686
RAB2B	2.60474
RAB42	2.59151
RAB8A	2.68352
RABL5	3.12599
RACGAP1	2.23592
RAD1	2.13085
RAD51AP1	2.11734
RAD54L	3.69723
RAD9A	2.14615
RAI2	2.1345
RALB	2.84283
RAP1GAP2	2.12601
RAP2C	3.73019
RAPGEF2	2.38879
RAPGEF6	2.04688
RARRES3	3.8445
RASD1	6.759
RASSF7	2.13821
RBBP4	2.13654
RBL2	2.38024
RBM11	2.15182
RBM12B	2.6383
RBM19	2.30393
RBM26	2.01545
RBM45	2.67464
RBM4B	2.12094
RBM8A	2.21337
RBMS3	2.08434
RBMX2	2.10539
RBMXL1	2.71302
RBPMS	2.38597
RCBTB2	2.45105
REEP6	3.64124
REM2	2.04516
RFC3	2.82968
RGAG4	2.01391
RGS16	2.29505
RGS19	3.44985
RGS3	3.06689
RHBDL2	2.59636
RIC8A	2.46779
RIN2	2.68768
RINT1	3.36997
RIOK1	3.05795
RLN2	2.06689
RMND5B	2.00119
RNASEH2A	3.51954
RND1	2.57133
RND3	2.78063
RNF146	3.33471
RNF181	2.01116
RNF43	2.24271
ROM1	2.2213
RP2	2.32941
RP9	2.4302
RPA3	4.39053
RPL39L	3.12205
RPP25	2.24998
RPRD1B	2.01411
RPS15	2.21693
RRBP1	2.0178
RRM1	2.46415
RRM2	7.21973
RRP7A	2.21299
RSPH3	2.48776
RUNDC1	2.66225
RUSC1	4.0076
RWDD1	2.1324
S100A10	2.00434
S100A14	2.39575
S100A8	6.5534
S1PR3	2.15015
SASS6	2.63162
SBDS	2.02741
SCAI	2.63697
SCAMP3	2.43524
SCARA3	2.55921
SCGB1D2	2.1071
SCPEP1	3.05481
SCRN2	2.24366
SDF2L1	2.4603
SDF4	2.11148
SDHAF2	2.31614
SDR42E1	2.83124
SEC23A	2.20345
SEC24D	3.71423
SEC61A2	2.2275
SELK	3.04056
SELL	2.62279
SEMA3F	2.42458
SEMA6D	2.62495
SENP2	2.02567
SEPN1	2.6951
SEPP1	2.64315
SERINC1	2.09387
SERPINB6	2.27511
SERPINB9	2.83811
SERPINE3	2.33678
SERPINF2	2.09488
SETD4	2.11732
SETD9	2.87577
SETMAR	2.33921
SF3B2	2.49146
SF3B3	2.48417
SFMBT2	3.07134
SGIP1	2.27029
SH2D4A	4.04883
SH3PXD2A	2.79506
SH3RF1	2.00118
SHCBP1	3.92235
SHISA9	3.16839
SHMT1	2.96247
SHPRH	2.52775
SHROOM1	2.81613
SIK1	2.99389
SIKE1	3.16718
SIN3A	2.65105
SIVA1	3.1409
SKA1	2.45548
SKA3	3.43056
SKIDA1	3.13914
SKIV2L	2.46132
SKP2	4.41048
SLC11A2	3.08989
SLC16A14	2.35541
SLC16A3	2.77768
SLC16A6	3.43924
SLC20A2	3.73798
SLC25A1	3.14041
SLC25A10	7.66176
SLC25A14	2.08898
SLC25A19	2.87469
SLC25A20	3.02623
SLC25A33	2.14398
SLC25A34	2.68245
SLC27A6	2.57728
SLC29A2	2.23247
SLC2A10	3.24534
SLC2A4	2.18001
SLC2A4RG	4.13026
SLC2A9	2.30178
SLC35A1	2.24133
SLC35B2	2.45563
SLC35B3	2.25123
SLC35E2	2.6295
SLC35E3	2.04934
SLC35G2	2.87212
SLC36A4	2.1996
SLC38A10	3.26866
SLC39A1	2.28344
SLC39A8	2.51037
SLC41A1	3.27542
SLC44A2	4.65314
SLC4A8	2.49598
SLC5A3	2.86548
SLC6A8	2.88726
SLC8A1	2.13522
SLC9A1	2.03652
SLC9A2	2.29561
SLC9A3R1	7.23317
SLFN12	7.98757
SLITRK6	4.40691
SLX4	3.32395
SMAD1	2.29888
SMAD6	2.26812
SMAP2	2.0461
SMARCA1	2.28602
SMARCA4	2.00162
SMC1A	2.03463
SMG7	2.01348
SMG8	2.334
SMOC2	2.5391
SMPD1	4.09463
SMPDL3B	2.00621
SMUG1	2.74793
SNAPIN	2.52132
SNCG	3.0426
SNRNP25	2.36897
SNRPA1	2.46422
SNRPC	2.34444
SNX18	2.31477
SNX7	2.58994
SOCS3	3.17902
SOD1	4.40166
SOGA2	2.09298
SON	2.04662
SOWAHC	2.38636
SOX18	2.8624
SOX2	7.15204
SP6	2.75718
SPACA3	3.35702
SPAG4	5.71103
SPAG5	3.33325
SPATA2	2.24062
SPATA20	2.00142
SPATS2	2.32951
SPCS1	3.98591
SPDEF	4.68023
SPIN4	2.29536
SPINK4	13.7109
SPTBN1	2.23489
SQLE	3.52628
SQRDL	3.31207
SRD5A1	2.44829
SRPR	2.53524
SRRM1	2.31368
SRSF10	2.24413
SRSF9	2.18136
SSBP1	2.20728
SSBP3	2.29096
SSNA1	3.85325
SSPN	2.82292
SSRP1	2.97723
ST3GAL1	2.38162
ST6GALNAC4	2.21438
ST8SIA4	2.19885
STARD10	2.00083
STARD13	2.03162
STAT5A	3.1884
STC1	4.51617
STIL	3.40518
STRA13	3.60896
STRAP	2.25731
STX2	2.15471
STX5	4.01416
STX7	3.24424
STYX	2.41271
SUCLA2	2.24789
SUCLG1	2.26929
SUGT1	2.68191
SUMO3	3.46392
SUOX	2.38378
SUPT4H1	2.1479
SUV39H1	2.59884
SUZ12	2.76806
SWI5	2.59938
SYNGR2	3.35379
SYNJ2BP	3.42809
SYNM	2.73214
SYTL2	3.40064
SYVN1	2.66375
TACC3	2.10912
TACO1	4.28545
TADA2A	2.04004
TAF1	2.09548
TAF1L	2.37472
TAF4	2.49122
TAF9B	6.41002
TALDO1	4.03401
TARDBP	3.07674
TBC1D16	2.2944
TBC1D5	3.12746
TBCK	2.08638
TBX1	3.46483
TCEB3	2.37939
TCEB3CL	3.24094
TCF25	2.00971
TCIRG1	2.09852
TCP1	3.01149
TCTN3	3.39889
TDRD5	3.98447
TDRKH	3.44351
TECR	2.44059
TERF2IP	2.41012
TEX15	2.45656
TFAP2A	3.88979
TFPI	2.78307
TGFB3	3.07852
TGOLN2	2.7737
THUMPD1	2.06109
TIGD7	2.5202
TIMM10	2.23273
TIMP1	2.63132
TIMP2	3.30241
TIMP3	2.10752
TIPIN	2.48067
TJP2	2.26849
TK1	4.52713
TKT	2.00427
TLCD1	2.37285
TLE2	3.32096
TM7SF2	3.84807
TMED4	2.73011
TMED9	2.31539
TMEM106C	2.20879
TMEM119	2.3767
TMEM128	2.00156
TMEM141	2.77962
TMEM143	2.50829
TMEM14A	3.1403
TMEM14B	2.38178
TMEM154	2.67588
TMEM161A	2.484
TMEM168	3.19684
TMEM175	2.96508
TMEM178B	2.05935
TMEM182	2.13071
TMEM184A	2.10947
TMEM201	2.2999
TMEM205	2.57151
TMEM241	3.57829
TMEM251	2.43968
TMEM47	2.29749
TMEM50B	2.24429
TMEM59	2.31338
TMEM63C	2.74721
TMPRSS13	3.61196
TMPRSS2	2.16698
TMX2	2.59186
TNPO2	2.00404
TOB1	5.13814
TOM1L2	2.62056
TOMM40	2.30762
TOP2A	2.93681
TP53INP2	2.99833
TP53RK	2.468
TPD52L2	2.43545
TPK1	2.32484
TPTE	2.05186
TRA2A	2.15672
TRAF4	2.47354
TRAFD1	2.44036
TRAIP	3.59123
TRAM1L1	3.58182
TRAPPC1	4.45352
TRIM3	5.64186
TRIM33	2.15269
TRIM59	2.15951
TRIM66	2.53887
TRIM67	2.45371
TRIM71	2.18739
TRIP12	2.58887
TRMT10C	2.54265
TRPM4	3.03285
TRPS1	2.46846
TSC22D3	8.50323
TSHB	2.3823
TSPAN13	4.18637
TSPAN31	2.58104
TTC12	2.48012
TTC23	2.04547
TTC9C	2.10973
TTF2	2.71582
TUBA1B	2.85454
TUBB	2.54244
TUBG1	2.71847
TUBGCP6	2.09724
TUSC3	2.50843
TXNIP	2.06798
TXNRD1	2.14033
TYK2	4.23599
UBA1	2.64142
UBA52	2.62007
UBAP1L	3.1705
UBE2C	2.73735
UBE2N	2.34486
UBE3A	2.3382
UBE4A	5.30304
UBE4B	2.34473
UBFD1	2.09094
UBL4A	2.60291
UBR7	2.49032
UEVLD	3.59358
UFD1L	2.89194
UGGT1	2.22191
UGT2B15	3.03505
UHMK1	2.3976
UHRF1	4.53645
ULK1	5.58676
UPK3BL	2.00109
UQCRB	3.53387
URGCP	2.57285
USF2	2.19623
USP20	2.37552
USP25	2.24181
USP35	2.5106
USP37	2.14682
USP6	2.16677
UTP14C	2.05434
UTRN	4.33923
VAMP5	2.42414
VAMP8	2.53812
VASH2	3.03162
VASN	3.19777
VCP	2.15839
VEGFC	2.20419
VGF	6.19032
VIM	3.05597
VIPR1	3.29035
VMAC	2.89656
VMP1	2.51512
VPS26B	2.20106
VRK2	2.19995
VRK3	2.15015
WBSCR22	2.06667
WBSCR27	2.99218
WDR25	2.18313
WDR34	4.46989
WDR45L	2.5663
WDR47	2.0867
WDR61	2.3767
WDR74	3.01022
WDR85	3.42817
WDR92	2.25876
WFS1	2.28003
WRAP53	4.04293
WWP2	2.55192
XK	2.33686
XPA	2.07235
XPNPEP1	3.04049
XRCC2	3.23674
XYLT2	2.18979
YBX2	2.14132
YIPF3	2.33518
ZAK	3.69454
ZBTB43	2.13536
ZBTB7A	2.50297
ZC3H12A	2.42912
ZC3H18	2.48622
ZC3H4	2.80088
ZC3H7A	3.6895
ZCCHC10	2.07908
ZCCHC14	2.30843
ZDHHC12	4.34436
ZFP36L1	2.15016
ZFYVE20	2.69507
ZFYVE21	2.23488
ZG16B	2.44015
ZGPAT	2.21896
ZHX1	4.11259
ZMAT1	2.02533
ZMAT2	2.34017
ZMIZ1	2.08711
ZMPSTE24	3.32119
ZNF138	2.00522
ZNF142	2.64601
ZNF223	2.03897
ZNF23	2.15852
ZNF239	4.15027
ZNF266	2.10562
ZNF311	3.29139
ZNF331	2.29722
ZNF346	2.19072
ZNF414	2.5912
ZNF491	2.18074
ZNF493	2.18206
ZNF506	2.15003
ZNF512B	2.21355
ZNF559	2.32597
ZNF589	2.04116
ZNF652	2.34317
ZNF675	2.29873
ZNF688	3.60928
ZNF689	2.47622
ZNF697	2.44027
ZNF700	3.13449
ZNF701	2.17323
ZNF713	2.03908
ZNF718	2.17826
ZNF761	2.8404
ZNF786	3.02663
ZNF804A	2.11495
ZNF816-ZNF321P	2.32153
ZNF823	3.32993
ZNF829	2.04436
ZNF846	2.62228
ZNF92	2.11306
ZSCAN18	2.15262
ZWINT	5.33814
