# Supplementary material for: Integrative analyses of gene expression and DNA methylation profiles in breast cancer cell line models of tamoxifen-resistance indicate a potential role of cells with stem-like properties
Source: Breast Cancer Res. 2013 Dec 19;15(6):R119. doi: 10.1186/bcr3588 (PMC4057522; doi:10.1186/bcr3588)
Supplement: Additional file 5 — Is a table listing the genes exhibiting lower expression (≤2-fold change) in TAMR cell lines versus MCF-7/S0.5. To avoid the influence of large variance in low-expressed genes, expression levels <10 tags have been binned to 10 tags. [file bcr3588-S5.xlsx]

## Sheet: supp2
Gene Name	Fold change between TAMR and MCF-7/S0.5
A4GALT	-5.06499
ABCC5	-2.00538
ABCG1	-10.1133
ABHD14A	-2.96254
ABHD14B	-21.0245
ACAD10	-3.15367
ACAD11	-3.44037
ACADVL	-8.0071
ACBD3	-3.34481
ACCSL	-3.82263
ACSF2	-3.24924
ACTA1	-2.68374
ACTR1A	-7.45414
ACTR1B	-3.9696
ACTR2	-6.04369
ACTR6	-3.48346
ACY1	-2.67584
ADORA1	-2.3467
ADRA2A	-3.24924
ADSSL1	-4.42622
AES	-42.9139
AFMID	-2.09191
AGAP3	-2.54603
AGBL5	-2.32727
AGPAT2	-6.11622
AGRN	-3.13003
AGTRAP	-2.16976
AHCTF1	-2.10995
AHCYL1	-21.2984
AHNAK2	-2.48471
AHSA1	-30.4855
AIDA	-2.0273
AJUBA	-2.81397
AK4	-3.19538
AKIRIN2	-5.92508
AKR1A1	-4.40885
AKR1C1	-3.14143
AKT1S1	-8.1231
ALDH3B1	-5.25612
ALG1L	-4.2049
AMDHD2	-3.24924
AMFR	-4.16936
AMIGO2	-3.19928
AMOTL1	-2.86698
AMZ2	-30.3899
ANAPC13	-11.9457
ANAPC15	-10.7034
ANAPC16	-2.00688
ANKRD1	-3.21757
ANKRD13B	-2.86698
ANKRD27	-4.87386
ANKRD28	-2.48471
ANKRD9	-2.58028
ANKZF1	-6.30735
ANO1	-3.14304
ANO10	-6.59404
ANTXR1	-2.0976
ANXA1	-5.82952
ANXA2	-5.67031
ANXA3	-2.16183
AP1G2	-10.9901
AP2B1	-3.9182
AP2M1	-6.65932
AP2S1	-12.0634
AP3D1	-4.16917
APEH	-12.0413
APH1A	-2.16489
API5	-6.82229
APITD1	-3.53594
APOA1BP	-2.25391
APOBEC3B	-3.44037
APOE	-2.71376
AQP3	-2.67584
AQR	-2.38915
ARAP1	-5.73395
AREG	-17.0418
ARF4	-2.40117
ARF5	-12.6147
ARFGEF1	-2.25866
ARHGAP32	-2.67584
ARHGAP4	-3.72707
ARHGEF2	-6.21178
ARID2	-2.96254
ARID4B	-3.53594
ARL2BP	-4.48093
ARL6IP4	-23.3181
ARL6IP6	-3.11654
ARL8A	-10.13
ARRDC1	-2.77141
ARRDC2	-2.86698
ARTN	-2.11435
ARVCF	-2.96254
ASB1	-3.82263
ASB8	-2.58028
ASH1L	-2.23131
ATAD2	-5.35169
ATF5	-2.32842
ATF6	-2.10245
ATF7IP	-2.27053
ATG16L2	-2.77141
ATG4B	-2.19801
ATL3	-5.4895
ATP5B	-30.6645
ATP5G1	-6.02065
ATP5J2	-4.26734
ATP6V0A1	-2.72738
ATP6V0D1	-7.45414
ATP6V1A	-3.12457
ATP9B	-2.67584
ATXN1	-2.74355
ATXN2L	-14.5634
ATXN7L3B	-14.848
AVL9	-5.25612
B2M	-157.877
B3GALNT2	-3.10005
B3GALT6	-2.48471
B3GNT9	-2.19801
B4GALT1	-4.91736
B4GALT5	-3.49336
B9D1	-8.50536
BACE1	-3.96017
BAIAP2L1	-2.16323
BATF	-3.9182
BAZ2A	-9.87792
BBC3	-2.18599
BCKDHA	-20.1644
BCL2	-3.32842
BCL2L1	-2.73992
BCL2L12	-2.10245
BCL7B	-4.58716
BCL9	-2.10245
BCORL1	-2.09946
BEGAIN	-2.33851
BFSP2	-2.58028
BIRC2	-5.16056
BIRC6	-5.4624
BIVM	-4.58716
BLOC1S1	-15.6558
BLOC1S3	-3.44037
BLVRB	-8.11678
BMF	-2.19801
BNC2	-3.24924
BOK	-10.6078
BRD2	-31.8234
BRD3	-12.5191
BRD4	-3.99937
BRD7	-18.8265
BRIX1	-2.72332
BSPRY	-3.77417
BST2	-2.75966
C12orf10	-32.7791
C12orf23	-6.93315
C12orf45	-2.29358
C12orf57	-39.5744
C14orf166	-13.6373
C14orf80	-3.44037
C15orf23	-8.1231
C16orf58	-19.2087
C16orf70	-2.96254
C16orf72	-2.16318
C17orf59	-3.04548
C17orf96	-4.58716
C19orf42	-2.13606
C19orf43	-3.00541
C19orf48	-20.7649
C19orf6	-5.82952
C19orf60	-13.5704
C19orf81	-9.55659
C1orf115	-2.86698
C1orf159	-4.01377
C1orf226	-9.93885
C1orf51	-2.05776
C1orf86	-3.94373
C1QBP	-36.1174
C1QTNF6	-4.07025
C1R	-3.25026
C20orf43	-10.9901
C2orf18	-3.81313
C2orf49	-2.19801
C2orf61	-2.48471
C3orf17	-2.4818
C3orf78	-8.79206
C4orf34	-3.53594
C4orf48	-39.9465
C5orf38	-3.49958
C6orf1	-7.45414
C6orf136	-3.9182
C6orf211	-61.4489
C6orf228	-2.96254
C6orf47	-3.34481
C7orf26	-3.6315
C7orf50	-47.0994
C9orf156	-3.15367
C9orf41	-2.03227
C9orf78	-2.19801
C9orf89	-2.38319
CA14	-2.19801
CABLES1	-3.31133
CACNA1D	-2.28467
CACNA1H	-2.62917
CACTIN	-2.38915
CADM1	-2.55321
CALHM2	-11.7546
CAMTA2	-5.06425
CAPN10	-7.26301
CAPN8	-13.5704
CAPZA1	-4.84725
CAPZB	-7.45341
CARKD	-10.0344
CARS	-5.82952
CARS2	-6.68961
CASD1	-5.63839
CASP3	-3.6315
CAST	-7.93197
CASZ1	-8.56671
CC2D1A	-19.3043
CCDC113	-3.82263
CCDC58	-14.2393
CCDC64B	-2.00688
CCDC86	-3.79411
CCDC90A	-2.38915
CCL5	-2.28507
CCNI	-2.15941
CCNJL	-9.84328
CCNT1	-2.2465
CCT3	-12.2168
CCT7	-5.06499
CCT8	-10.612
CD109	-4.59092
CD36	-4.37139
CD44	-2.25505
CD55	-3.72707
CD58	-6.30735
CD74	-2.08514
CD99	-32.8593
CDC25B	-2.16741
CDC42EP4	-4.68273
CDC42SE2	-20.0688
CDC45	-7.14975
CDC73	-2.38915
CDPF1	-3.46986
CDR2	-2.38915
CDV3	-2.00384
CDYL	-7.3408
CEBPG	-2.19696
CENPBD1	-6.49848
CEP170	-5.35169
CEP68	-3.44303
CEP95	-2.86868
CERK	-2.67584
CERS4	-6.02065
CERS5	-11.9457
CHAC1	-2.29358
CHCHD5	-46.7317
CHD2	-2.48427
CHD4	-3.43229
CHMP2A	-18.566
CHMP4A	-2.30608
CHP1	-3.82263
CIAPIN1	-3.34481
CIR1	-3.31895
CISH	-3.53594
CITED2	-5.22236
CITED4	-3.24924
CKB	-2.01073
CLDN3	-46.6361
CLDND1	-10.7034
CLEC1A	-5.69833
CLGN	-3.05811
CLIC1	-44.6293
CLIC3	-2.29358
CLK3	-3.53594
CLK4	-2.29358
CLNS1A	-14.3191
CLPTM1	-2.70688
CLSTN1	-7.79309
CMIP	-3.6315
CMPK2	-4.30115
CMTM3	-3.05811
CNN2	-5.54282
CNOT6	-5.82952
COG4	-10.4167
COG6	-6.49848
COL12A1	-8.40344
COL16A1	-2.10245
COL7A1	-2.58028
COMMD5	-3.39483
COPS4	-2.3948
COPS5	-4.03365
COQ2	-6.49848
COQ4	-10.8945
COTL1	-2.16324
COX5B	-18.5471
COX8A	-30.4025
CPNE1	-11.0856
CPSF1	-5.5575
CPSF7	-6.59404
CRABP1	-2.9641
CRBN	-2.67584
CREBBP	-6.40291
CREBL2	-2.13995
CRIPAK	-2.19072
CRTC3	-4.47974
CRY2	-3.02846
CRYZ	-2.86698
CSF1	-2.96254
CSK	-2.96254
CSNK1G1	-2.32144
CSNK2A2	-2.18552
CSRNP1	-3.34481
CSRP1	-9.60153
CTNNAL1	-3.12253
CTSD	-30.1994
CTSZ	-4.30046
CTU1	-2.67584
CUEDC1	-17.6797
CUEDC2	-23.0314
CUTC	-2.86698
CUX1	-3.43405
CXCL12	-5.74572
CXorf38	-2.78554
CXorf40B	-18.2774
CXXC5	-7.41938
CYB5D2	-6.60149
CYP4F22	-20.6422
DAAM1	-22.1649
DAZAP1	-2.65309
DBI	-11.2275
DBNDD1	-5.82952
DBP	-2.27156
DCAF10	-2.19801
DCAF12	-3.05811
DCLRE1A	-2.10245
DCTN1	-2.84584
DCTN2	-2.08626
DCUN1D4	-2.77141
DDAH1	-15.195
DDX21	-42.0128
DDX31	-2.38915
DECR1	-5.19545
DENND4C	-2.63689
DEPTOR	-2.28955
DERA	-15.0038
DGKZ	-3.05748
DHPS	-29.3418
DHRS2	-3.08075
DHX15	-17.5896
DIMT1	-3.82263
DLC1	-4.39603
DLG5	-8.31423
DLGAP4	-4.47333
DLL1	-2.10245
DLST	-4.10933
DMPK	-7.64527
DMWD	-2.38915
DNAJA3	-4.13906
DNAJC14	-16.0551
DNAJC15	-2.32482
DNM1	-3.34481
DNM2	-14.2393
DNMT1	-10.8945
DNTTIP2	-2.33121
DOK7	-4.90313
DPM3	-6.59404
DPYSL2	-27.5663
DR1	-5.37296
DRAP1	-14.1437
DSC2	-2.10245
DSG2	-2.11621
DTX3	-3.96399
DTX3L	-8.32379
DUT	-5.25612
DVL1	-13.2837
DVL3	-3.81642
DYM	-2.58028
DYNC2LI1	-4.19082
DYNLL2	-2.86698
DYRK1B	-3.6315
DYX1C1	-2.10245
E2F1	-2.86698
E2F3	-13.6659
EBAG9	-16.4373
EBP	-10.7214
ECD	-4.77829
ECE1	-4.30046
ECI1	-32.6835
ECI2	-14.0077
EDEM1	-2.14696
EEF1A2	-101.491
EEF1B2	-2.82843
EEFSEC	-2.58028
EFCAB4A	-26.9496
EFHD2	-2.48471
EGLN1	-3.15367
EGLN2	-3.06708
EHD2	-2.48471
EHD4	-7.45414
EIF1	-24.1788
EIF2B4	-8.21866
EIF2C2	-2.77141
EIF4A2	-3.03375
EIF4ENIF1	-2.17805
EIF4H	-62.7866
ELOVL2	-34.3081
EMC8	-2.9087
EML2	-4.77829
ENO2	-20.4511
ENOPH1	-3.4457
EPB41L1	-2.86698
EPHB3	-2.10245
EPHX1	-22.0757
EPS15	-3.30603
EPS15L1	-4.26088
EPS8L2	-4.77829
ERC1	-2.04712
ERRFI1	-4.25433
ESF1	-9.11915
ETF1	-19.1132
EVL	-8.50536
EXOC3	-8.1231
EXOSC5	-3.31824
EZH2	-3.59656
F12	-2.40059
FADD	-8.4098
FAM100A	-7.26301
FAM108A1	-3.72707
FAM120A	-2.68557
FAM120AOS	-2.11485
FAM134A	-2.19801
FAM134C	-2.13773
FAM136A	-42.5268
FAM160B2	-4.68273
FAM171A2	-7.8364
FAM173A	-5.16056
FAM175A	-2.27107
FAM190B	-3.05811
FAM192A	-2.29358
FAM193B	-4.2049
FAM198B	-4.77829
FAM208B	-17.7533
FAM214A	-12.4236
FAM40A	-2.48471
FAM53C	-8.69649
FAM58A	-2.72138
FAM83D	-2.09648
FAM83H	-35.2314
FAM84B	-2.4776
FAM91A1	-5.4382
FAM96A	-2.65427
FANCL	-8.60093
FAR1	-11.4679
FASTK	-29.6254
FBL	-6.6475
FBP2	-2.48471
FBXO30	-2.10245
FBXW5	-2.61514
FDPS	-12.1369
FDX1L	-9.65215
FEM1A	-4.68273
FHL2	-2.22838
FHL3	-3.17898
FIS1	-8.57503
FJX1	-10.5122
FKBP11	-12.2204
FKBP3	-30.8734
FKTN	-2.10245
FLNA	-103.689
FLNB	-2.00909
FLOT2	-2.19801
FLT4	-2.10245
FLYWCH2	-2.40276
FMNL2	-2.245
FMO3	-2.19801
FNTA	-2.98357
FOCAD	-2.5227
FOPNL	-2.52583
FOS	-4.91551
FOXK2	-4.96943
FOXN2	-3.72707
FOXO3	-2.57973
FOXO4	-2.96254
FRAT2	-2.29358
FSTL3	-4.38754
FTL	-10.4658
FURIN	-5.38649
FZD6	-2.43912
G3BP1	-16.2937
G3BP2	-2.8894
GALNS	-2.10245
GALNT10	-2.1338
GALNT2	-2.67584
GATC	-2.96254
GBA	-2.00688
GCH1	-5.73395
GDF15	-2.94973
GDI1	-2.60708
GFRA1	-9.68003
GGCT	-2.65489
GID4	-4.39603
GK	-2.3576
GLE1	-6.49848
GLRX2	-4.10059
GLS	-3.05159
GLTPD1	-5.99595
GLTSCR1	-3.24924
GMDS	-5.92508
GMEB2	-2.67584
GMIP	-5.63839
GMPPA	-9.26989
GNB2L1	-21.4786
GNPNAT1	-2.88748
GOLGA4	-15.9595
GPBP1L1	-3.27655
GPC4	-5.44725
GPD2	-3.9182
GPI	-3.52336
GPR107	-2.02583
GPR75-ASB3	-4.96943
GPS1	-12.6147
GPS2	-5.63839
GPT2	-5.44725
GRIP1	-2.77141
GSTO1	-2.70156
GTF2E2	-3.24924
GTF2F2	-2.27099
GTF2H1	-2.49112
GUCY1A2	-2.86698
GUK1	-13.142
GYG2	-2.77141
H2AFX	-6.34272
H3F3A	-7.54866
H3F3C	-11.0217
HADHA	-12.0537
HAGH	-20.8334
HBXIP	-2.0995
HCFC1R1	-2.49874
HDAC11	-2.33713
HDAC3	-11.5635
HDGF	-62.8889
HDGFRP2	-6.11622
HECA	-5.25612
HEG1	-2.51684
HERC5	-3.79701
HERPUD2	-4.35866
HEXA	-2.43118
HGS	-3.02588
HGSNAT	-4.39603
HHEX	-2.48002
HHLA3	-2.52457
HIAT1	-10.4463
HIF1A	-12.5403
HINT1	-2.38915
HINT3	-6.58007
HIST1H1C	-9.17432
HKR1	-2.29358
HLA-DMA	-2.19801
HMG20A	-2.75076
HMG20B	-11.4679
HMGA1	-54.1858
HMMR	-2.32616
HMOX1	-5.66729
HNRNPA1	-6.29466
HNRNPK	-9.55659
HOOK3	-2.01622
HOXA11	-2.29358
HOXC11	-3.09433
HPCAL1	-3.53594
HPS6	-8.69649
HS6ST1	-2.24128
HSBP1L1	-6.21178
HSF1	-10.5197
HSF4	-2.15715
HSPA12A	-5.25612
HSPA1B	-26.854
HSPA8	-8.66658
HSPB1	-7.96797
HSPB8	-33.4481
HSPBAP1	-3.38391
HSPBP1	-2.00688
HSPH1	-9.89686
HYAL2	-6.97631
IARS2	-8.95644
ICK	-20.6416
ICMT	-4.21986
IDE	-12.328
IDH1	-16.3108
IER5	-5.08527
IER5L	-3.82263
IFI27	-2.16839
IFI44	-5.63839
IFRD2	-25.325
IFT20	-4.87386
IGF1R	-3.71085
IGSF1	-3.94411
IGSF3	-5.44725
IK	-3.82263
IKBIP	-2.42735
IKBKB	-3.6315
IKBKG	-3.21875
IL13RA1	-30.9633
IL1RAP	-5.97556
IL20	-34.6904
IL6R	-2.00688
ILF2	-2.02743
ILK	-7.45414
IMMT	-4.47583
ING3	-2.77141
INHBB	-2.01151
INPP5J	-6.11622
INPPL1	-5.36098
INTS1	-8.47303
INTS3	-4.68273
IP6K2	-6.89155
IPO11	-4.39603
IRAK1	-65.8449
IRF2BP2	-8.50536
IRF7	-3.25866
IRS1	-2.48996
ISG15	-194.462
IST1	-2.00688
ITFG1	-4.68273
ITGA3	-4.7857
JHDM1D	-2.0702
JMJD4	-2.19801
JMY	-2.21511
JRK	-6.30735
JUNB	-16.2273
JUND	-12.6147
JUP	-10.6078
KAT6A	-2.20747
KAT6B	-2.38915
KATNA1	-2.10245
KAZN	-2.10175
KBTBD4	-4.96943
KCNH2	-2.6628
KCNK15	-3.15367
KCNK2	-2.00688
KCTD17	-12.6147
KCTD21	-2.48471
KCTD6	-5.54731
KCTD9	-6.54929
KDM3A	-2.21263
KDM6A	-4.10933
KIAA0317	-9.93885
KIAA0556	-2.58028
KIAA0664	-8.79206
KIAA1967	-3.15367
KIAA2013	-4.37082
KIF13A	-6.03233
KLF10	-5.41418
KLF13	-2.1973
KLF16	-4.57121
KLF4	-2.54805
KLHDC4	-5.44725
KLHDC7B	-5.25091
KPNA6	-6.56463
KRT17	-3.27943
KRT80	-4.06662
KRTCAP3	-3.34481
LACTB2	-3.15367
LAMA5	-12.5191
LAMB1	-3.36938
LAMP2	-3.46532
LAMTOR1	-3.24402
LANCL1	-7.5497
LARP6	-2.74802
LATS1	-2.27242
LCMT2	-4.87386
LDLRAD3	-4.68273
LEPROTL1	-2.6872
LGR4	-4.87386
LHX1	-2.19801
LIMA1	-2.76032
LMNA	-2.27889
LMNB1	-11.5635
LMO1	-2.58028
LPAR2	-3.82263
LPCAT3	-2.38915
LRFN3	-2.42761
LRFN4	-2.35129
LRIG1	-2.76646
LRRC24	-3.12539
LRRC61	-8.02753
LTBR	-15.2905
LTV1	-3.90061
LYPLA1	-4.51553
MAD1L1	-3.30776
MAF1	-2.36599
MAN1A1	-2.86698
MAN2A2	-4.30046
MAP1B	-3.72707
MAP3K11	-3.09342
MAP4	-3.41673
MAP4K5	-2.86698
MAPKAPK5	-2.04313
MARK2	-5.73395
MATK	-5.92508
MAU2	-4.4916
MAX	-3.48934
MBD6	-17.0107
MBP	-6.21178
MBTPS1	-3.37045
MCL1	-37.2493
MCM2	-2.04126
MCOLN2	-4.39603
MCRS1	-2.60674
MDH2	-18.8029
MED1	-12.2819
MED25	-2.01959
MED6	-3.66254
MEF2A	-4.39603
MEF2BNB	-7.27513
MEGF8	-2.32325
MEPCE	-8.69649
METRN	-18.4442
METTL17	-3.37071
METTL23	-13.5704
METTL5	-3.36657
MFGE8	-5.30306
MFSD12	-2.68517
MICAL3	-8.47352
MIF	-49.78
MIF4GD	-4.2398
MIPEP	-2.38915
MKL1	-2.05139
MKNK2	-15.7684
MKRN1	-2.02536
MKRN2	-3.43476
MLF2	-57.5307
MLX	-3.9182
MMP15	-6.49848
MMP17	-2.29358
MMP24	-2.01759
MNF1	-34.5915
MOCOS	-3.15367
MPG	-2.88995
MPHOSPH10	-3.82263
MPHOSPH8	-2.58028
MPLKIP	-4.47515
MPPED2	-2.10245
MPST	-22.8402
MRFAP1L1	-9.84328
MRPL21	-48.0735
MRPL23	-3.28396
MRPL28	-9.55659
MRPL32	-12.1369
MRPL33	-20.5467
MRPL34	-5.42537
MRPL41	-7.45414
MRPL45	-10.2255
MRPL47	-3.73248
MRPL49	-2.92591
MRPL54	-19.2042
MRPS10	-3.34481
MRRF	-2.10245
MRTO4	-10.6078
MSH2	-4.93709
MSH6	-2.61718
MSI1	-5.06499
MSL1	-2.50031
MSTO1	-2.20031
MTHFD1	-9.60047
MTHFD2	-36.9728
MTM1	-5.06499
MTMR10	-2.48471
MUTYH	-6.97631
MVP	-2.00688
MXD3	-2.19801
MYBBP1A	-2.01533
MYBL1	-4.20471
MYBL2	-6.21178
MYEOV2	-8.14729
MYL6B	-28.8609
MYO1C	-9.65215
MYO1D	-7.64527
MYO6	-3.34481
MYO9B	-8.1231
MZT2A	-75.6765
MZT2B	-38.9188
NAA60	-23.5092
NAB2	-20.9289
NACC2	-2.77141
NAGLU	-5.73395
NARFL	-6.40291
NARS	-8.40442
NASP	-5.00185
NAT10	-5.82952
NAV1	-3.24924
NCAPD3	-2.38915
NCKIPSD	-4.95088
NCL	-33.1614
NCLN	-3.6315
NCOA3	-42.8777
NCOA5	-4.68273
NCOA6	-5.92508
NCOR2	-2.07412
NDFIP1	-2.28584
NDNL2	-2.00688
NDUFA8	-36.289
NDUFB11	-27.6149
NDUFB7	-40.2332
NDUFB8	-7.07187
NDUFS3	-10.006
NDUFS5	-5.73609
NDUFS7	-8.88763
NEDD1	-2.56045
NEIL2	-2.91887
NEK5	-2.96254
NEO1	-2.65714
NEURL4	-2.38915
NFE2L2	-5.00474
NFIA	-2.96254
NFIX	-2.67584
NFKB1	-3.19306
NFKBIL1	-14.1437
NFXL1	-2.1338
NHP2L1	-5.25612
NIF3L1	-2.29358
NKAIN1	-4.4916
NNMT	-3.05811
NOC4L	-3.15367
NOL11	-2.10245
NOL3	-9.65215
NOL7	-3.05811
NOL8	-2.28171
NOP58	-18.922
NOSIP	-6.68961
NPAS1	-2.05807
NPDC1	-6.04588
NPEPPS	-8.98319
NPIP	-10.7034
NPTN	-7.60154
NPY1R	-71.5183
NRCAM	-3.87723
NRIP1	-7.1094
NSA2	-7.45414
NSMCE1	-3.15367
NTAN1	-6.59404
NTN1	-2.00688
NUBP1	-4.01377
NUDT14	-5.44725
NUP50	-2.9443
NUP93	-5.73395
NXF2	-6.59404
OAS1	-2.13521
OAT	-4.04534
OAZ2	-7.93197
OCIAD2	-84.4802
OGDH	-2.56539
OGFOD1	-4.30046
OGFOD2	-2.86698
OGT	-2.88556
OR4K15	-4.77829
ORC3	-5.44725
OS9	-14.6082
OSBPL8	-5.3385
OSGIN1	-3.15367
OSMR	-3.01023
OSTC	-7.13704
OTUD3	-2.58028
OTUD5	-2.9525
OXR1	-7.83558
P4HB	-2.02794
PAAF1	-6.68961
PABPC1L	-2.09644
PACSIN3	-5.35169
PAF1	-6.11622
PAK1	-3.9182
PAK4	-8.69649
PALM	-2.58028
PAPOLA	-10.0669
PAPOLG	-3.15367
PARL	-7.5497
PARP10	-2.40382
PARP12	-39.3639
PARS2	-2.48471
PBX1	-17.0107
PBXIP1	-2.00688
PCDHA6	-3.37885
PCIF1	-17.8708
PCNXL3	-8.79206
PCSK6	-2.31152
PDCD10	-34.117
PDCD11	-7.044
PDCD5	-11.1812
PDGFA	-5.06499
PDIA6	-2.01944
PDLIM7	-2.45666
PDZK1	-3.33731
PEBP1	-2.11308
PELP1	-9.26825
PEMT	-5.44725
PEPD	-3.05811
PEX11B	-5.3992
PEX14	-3.15367
PFDN1	-7.16744
PFDN6	-11.7546
PGGT1B	-5.58954
PGM1	-7.46702
PGR	-26.854
PHC1	-2.19801
PHC3	-2.00137
PHF16	-2.00688
PHF23	-3.33979
PHKA1	-3.05811
PIEZO1	-14.6216
PIGO	-3.34481
PIGU	-2.46736
PIK3R4	-6.49848
PIM1	-3.68764
PIP4K2C	-2.08766
PIP5K1A	-3.2461
PITHD1	-19.3043
PITPNA	-4.25281
PITRM1	-2.4687
PKIB	-3.35283
PKIG	-2.28195
PKP4	-2.58028
PLCD3	-12.997
PLEC	-57.0528
PLEKHA1	-3.82263
PLEKHA4	-2.92835
PLEKHG3	-2.9115
PLEKHH3	-6.21178
PLXNA3	-2.04383
PLXND1	-3.53594
PMAIP1	-2.67338
PMS1	-4.81878
PNPLA6	-4.2049
POLA1	-3.6315
POLD3	-9.07876
POLG2	-11.0856
POLL	-2.77141
POLR1A	-2.06467
POLR1D	-7.09445
POMT2	-3.9182
POR	-7.26301
PPAP2C	-2.44903
PPCS	-3.12291
PPDPF	-61.984
PPFIA1	-2.66527
PPIF	-4.04229
PPIL1	-2.39864
PPIP5K2	-2.33457
PPL	-7.16744
PPM1D	-9.74772
PPM1G	-2.53225
PPM1H	-5.35169
PPM1K	-3.26691
PPP1R15A	-2.25483
PPP1R35	-7.6837
PPP1R37	-9.36546
PPP1R7	-9.84328
PPP1R9B	-4.10933
PPP2R2C	-7.0504
PPP2R3B	-4.95479
PPP4R1	-4.11403
PPP5C	-2.58028
PPP6C	-4.68273
PPT1	-4.73266
PRC1	-9.21283
PRCP	-6.40291
PRDM4	-7.93197
PREB	-6.66516
PREP	-12.1369
PRKACB	-4.30046
PRKAG2	-2.19801
PRKCD	-6.49848
PRKCH	-2.00688
PRKCI	-4.96943
PRKCSH	-2.48492
PRKX	-5.73395
PRODH	-2.00688
PRPF3	-7.45414
PRPH	-2.08212
PRR23C	-2.35411
PRR5	-2.67584
PRRC2A	-2.5131
PRRC2B	-6.48657
PRRT3	-3.24924
PSAP	-21.3777
PSIP1	-2.94497
PSMA1	-4.15396
PSMA6	-2.19012
PSMA7	-5.62708
PSMB1	-18.5317
PSMB7	-5.64303
PSMB8	-2.10245
PSMC3	-25.0736
PSMD13	-16.9152
PSMD2	-15.5772
PSME2	-52.6385
PTBP1	-6.88579
PTCRA	-3.15367
PTEN	-5.92508
PTGS1	-2.10245
PTPRJ	-3.15367
PTPRU	-5.54282
PTRF	-2.10245
PTTG1	-20.1644
PTTG1IP	-3.12174
PURA	-2.39427
PWWP2B	-9.84328
PXDC1	-2.67584
PXDN	-5.07183
PYGB	-2.48471
PYGO2	-3.05811
R3HDM1	-8.21866
RAB12	-2.7334
RAB1A	-5.54282
RAB22A	-6.59404
RAB26	-6.11622
RAB31	-8.89511
RAB32	-4.39603
RAB35	-3.15367
RAB3D	-3.69859
RABGGTA	-3.24924
RABL6	-40.2332
RAD23A	-14.1437
RAD23B	-18.8265
RAD50	-5.06499
RALGDS	-2.19801
RALGPS2	-4.76483
RAP1A	-3.38633
RAPGEFL1	-5.92029
RARS	-3.57818
RASGRP1	-4.01362
RBBP6	-18.0619
RBBP8	-3.86673
RBM5	-2.18566
RBX1	-11.2417
RC3H1	-5.42842
RCC2	-2.03559
RCL1	-5.63839
RCOR1	-5.06499
RDH11	-3.14571
RDH13	-3.59461
REEP4	-6.30735
REPS2	-8.31423
RFC1	-3.05811
RFC5	-3.05811
RFWD2	-5.73395
RFXANK	-9.26989
RHD	-2.77141
RHOBTB3	-2.57839
RHOD	-10.1683
RHOU	-2.52419
RIOK3	-2.48471
RIPK1	-2.67584
RNASEK	-2.84117
RNF10	-2.38915
RNF113A	-3.6315
RNF123	-10.2255
RNF145	-2.86698
RNF167	-9.65215
RNF185	-7.07187
RNF19B	-3.82263
RNF214	-2.38248
RNF26	-3.44037
RNF34	-3.82263
RNF5	-6.02065
RNF6	-2.10011
ROMO1	-2.97018
RPA2	-13.2837
RPL18A	-61.2974
RPL23A	-3.72397
RPL26	-24.5423
RPL26L1	-8.536
RPL27	-3.27016
RPL3	-3.9285
RPL30	-28.2202
RPL32	-2.77141
RPL34	-2.55975
RPL38	-32.0414
RPL39	-7.04661
RPL41	-5.79435
RPLP1	-2.05638
RPLP2	-16.1611
RPP25L	-7.26301
RPP40	-21.3112
RPS12	-54.0565
RPS13	-5.88326
RPS18	-2.50317
RPS19	-28.4278
RPS19BP1	-2.59756
RPS2	-76.4828
RPS20	-3.40881
RPS4X	-3.65569
RPS6KA5	-2.38915
RPUSD2	-2.96254
RPUSD3	-6.21178
RRAGC	-2.38915
RREB1	-2.61347
RRP12	-13.3335
RRP9	-4.68273
RSAD1	-2.09846
RTN3	-20.4677
RTP4	-3.44037
RUNX1	-2.47111
RUVBL2	-7.07187
RWDD2B	-7.45414
RXRA	-9.84328
S100PBP	-2.83651
SAP30	-5.42229
SAP30BP	-3.9182
SAP30L	-2.06045
SAPCD2	-4.10933
SARS	-11.1981
SARS2	-2.00688
SCAP	-8.21866
SCD	-13.9526
SCIN	-2.96075
SCMH1	-5.25354
SCN1B	-11.659
SCO1	-2.67584
SCO2	-3.6315
SDC3	-2.29485
SDCBP	-5.01554
SDCCAG3	-5.54282
SDF2	-2.30411
SDSL	-2.19801
SEC24C	-4.10933
SELT	-13.8571
SEMA3B	-25.8984
SEMA4C	-2.19801
2013-09-15	-2.156
SEPHS1	-5.95998
2013-09-02	-36.9977
SERP1	-4.14854
SERPINA3	-4.85394
SERPINE1	-4.79799
SESN1	-5.16056
SETD1A	-8.60093
SETD1B	-6.97631
SETD5	-10.5122
SETDB1	-3.05811
SF3A1	-2.29358
SF3B5	-38.8012
SFXN2	-3.82263
SFXN3	-5.82952
SFXN4	-2.58028
SGCG	-2.48471
SGSM2	-5.06499
SH3BGR	-2.67575
SH3BGRL	-2.10659
SH3BP5L	-3.44037
SH3D19	-2.88748
SIAH2	-2.05779
SIDT1	-5.83708
SIGLEC8	-2.2045
SIGMAR1	-2.47718
SIK3	-7.93197
SIL1	-4.01248
SIRT6	-6.49848
SIRT7	-3.9182
SKIL	-5.30111
SLC10A3	-11.4679
SLC22A4	-2.67584
SLC25A23	-6.40291
SLC25A30	-3.53594
SLC25A44	-2.38915
SLC26A2	-3.42163
SLC27A2	-2.0398
SLC27A5	-2.67584
SLC30A9	-5.16056
SLC33A1	-7.64527
SLC35A4	-2.25318
SLC35B1	-4.10933
SLC35F5	-8.79206
SLC37A3	-2.58028
SLC39A10	-3.3699
SLC39A11	-2.67584
SLC39A4	-2.84212
SLC43A2	-4.01377
SLC5A6	-12.2324
SLC6A9	-2.38915
SLC7A5	-15.0447
SLMO1	-3.08229
SLTM	-5.24241
SMAD3	-2.34743
SMAP1	-2.00688
SMARCC1	-2.44836
SMARCD3	-2.60623
SMARCE1	-4.4916
SMC4	-2.37508
SMC5	-5.54282
SMCR7	-3.72707
SMG5	-2.96254
SMOX	-3.9182
SNAPC3	-2.10245
SNAPC4	-3.11905
SND1	-33.7348
SNRNP70	-4.96943
SNRPA	-3.9182
SNRPD3	-4.25703
SNTB2	-6.59404
SNX13	-2.29358
SNX15	-2.00688
SNX6	-11.7546
SOCS4	-2.24119
SOCS7	-6.88074
SOGA1	-4.01377
SOLH	-4.96943
SOX13	-5.54282
SOX3	-7.5497
SOX4	-18.2531
SOX9	-8.79206
SPATA7	-3.9182
SPEN	-2.96254
SPG11	-7.6896
SPG21	-3.68876
SPNS1	-8.69649
SPPL2A	-4.4835
SPSB1	-6.88074
SPTLC2	-21.5979
SPTSSB	-21.1819
SRPRB	-2.48471
SRRD	-8.02753
SRRM3	-2.93496
SRRT	-2.96254
SRSF5	-3.29982
SRSF6	-17.1063
SRXN1	-21.1201
SSBP4	-4.70551
SSH3	-7.45414
SSR2	-14.8127
SSR4	-22.7381
STAT1	-2.70658
STAT5B	-2.96254
STC2	-2.24441
STIP1	-14.8745
STK11	-11.6976
STK25	-2.30637
STK32C	-2.89787
STK36	-2.19801
STK4	-4.30046
STMN1	-2.3821
STMN3	-6.59404
STRN4	-9.46102
STX16	-8.8527
STXBP2	-9.46102
SUCLG2	-5.35169
SUCO	-15.3861
SULF1	-2.49704
SUSD3	-11.3008
SUSD4	-8.50536
SYNCRIP	-2.29358
SYNE2	-8.21866
SYT1	-3.34481
SYTL1	-7.64527
SYTL5	-2.50209
TAF11	-29.052
TAF12	-4.86845
TAF15	-10.7989
TAF1D	-2.83913
TAF7	-35.9328
TAP1	-3.24924
TAPBP	-2.59879
TARBP2	-2.10245
TATDN2	-2.77141
TBC1D13	-3.15367
TBC1D20	-2.58028
TBC1D7	-3.41055
TBC1D9	-4.45011
TBL3	-7.45414
TCEA2	-12.997
TCEAL4	-7.6599
TCFL5	-4.77829
TCTA	-2.91626
TDRD7	-5.63839
TEAD4	-5.54282
TELO2	-4.01377
TERF2	-2.10245
TFE3	-13.4748
TFG	-2.23253
TFIP11	-5.16056
TGDS	-2.52566
TGFB1	-51.2233
TGS1	-4.58716
THAP11	-8.02753
THAP7	-2.29358
THAP8	-2.86698
THBS1	-2.92982
THOP1	-5.73395
THRAP3	-4.27522
THYN1	-3.04905
TIGD5	-8.68683
TINF2	-4.01377
TIPARP	-4.68273
TIPRL	-2.60622
TLE3	-2.96254
TM2D1	-5.73395
TM2D3	-4.58716
TM9SF4	-6.40291
TMA7	-5.63223
TMED10	-38.279
TMED2	-6.85319
TMEM101	-4.68273
TMEM102	-2.00688
TMEM109	-5.82952
TMEM134	-25.7072
TMEM160	-16.6285
TMEM164	-3.00625
TMEM165	-2.55895
TMEM177	-3.13725
TMEM179B	-2.58028
TMEM183B	-32.0146
TMEM208	-8.1231
TMEM229A	-2.19801
TMEM238	-8.07516
TMEM25	-4.58716
TMEM44	-3.6315
TMEM51	-3.71368
TMEM64	-3.38196
TMEM68	-4.96943
TMSB4X	-7.70027
TMTC1	-11.4679
TMX1	-2.65029
TMX3	-6.97631
TNFAIP8	-2.77141
TNFAIP8L2	-8.60093
TNFRSF10B	-3.64885
TNPO1	-3.34481
TNPO3	-12.2324
TNRC6A	-4.41811
TNS3	-2.35484
TOMM6	-30.7031
TOP1MT	-25.325
TOPBP1	-3.97353
TOR1B	-2.29358
TOR2A	-2.96254
TOX4	-2.48471
TP53	-9.70852
TPBG	-2.63755
TPI1	-4.91979
TPRA1	-2.43136
TPRKB	-8.98319
TPRN	-5.63839
TPX2	-7.41523
TRAF3	-3.5662
TRAF7	-17.393
TRAM2	-3.9182
TRAP1	-64.1247
TRAPPC2	-2.86698
TRAPPC2L	-10.5797
TRAPPC5	-39.0837
TRAPPC6B	-3.83804
TRIB1	-8.31423
TRIM11	-5.54282
TRIM14	-4.09832
TRIM27	-4.58716
TRIM41	-15.3861
TRIQK	-4.81042
TRMT1	-20.1644
TRMT112	-20.2681
TRMT2B	-4.77829
TRMT61B	-4.11497
TRPC1	-4.68273
TRPV3	-3.31047
TRUB2	-2.38043
TSC22D4	-12.0413
TSG101	-4.96943
TSPAN4	-31.6668
TSPO	-2.66874
TSR3	-2.50761
TSSC1	-5.82952
TST	-7.55194
TSTD1	-5.06499
TTC39C	-3.06664
TTK	-2.92817
TUBA1C	-23.2835
TUBB3	-5.90226
TUBB6	-15.0857
TUFT1	-2.12892
TULP3	-3.53594
TWF2	-2.29358
TXNDC11	-6.30735
TXNL1	-2.67668
TYSND1	-2.18719
TYW3	-2.77141
U2AF1	-26.2597
UAP1	-10.8945
UAP1L1	-3.82263
UBE2D1	-2.17054
UCKL1	-2.28853
UFC1	-12.9598
UGCG	-2.24455
UNC5B	-3.81865
UNC93B1	-2.08028
UQCRFS1	-5.76555
UQCRH	-7.99621
UROS	-3.6315
USP1	-3.6315
USP12	-5.05978
USP19	-2.5923
USP33	-7.67518
USP7	-5.73395
UTP18	-3.56386
UTP6	-9.07876
VAC14	-2.67584
VAMP1	-3.9182
VAPB	-2.57619
VASP	-3.19275
VAT1	-2.11609
VCAN	-2.00688
VDR	-7.93197
VEGFA	-2.98823
VEPH1	-2.62138
VIMP	-11.1812
VNN2	-20.26
VPS13C	-4.54545
VPS16	-3.53594
VPS37C	-5.35169
VPS4A	-16.9152
VPS54	-16.2462
VPS72	-2.07042
WAPAL	-3.13344
WARS	-2.94547
WASF1	-2.12197
WBP1	-10.6259
WDR1	-12.4236
WDR18	-9.07876
WDR43	-2.87476
WDR45	-2.10245
WDR46	-20.5467
WDR55	-10.6078
WDR7	-4.58716
WDR75	-2.09466
WDSUB1	-2.09042
WEE1	-10.4833
WISP2	-4.39603
WNT5B	-2.16362
WRNIP1	-21.6935
WWC3	-5.78614
XAB2	-3.6026
XPNPEP3	-2.06251
XRN1	-3.19356
YIPF4	-5.73395
YPEL3	-33.2569
YRDC	-2.19801
YWHAG	-24.683
YWHAH	-20.1102
ZBED3	-2.19801
ZBTB1	-3.05811
ZBTB26	-3.82263
ZBTB4	-31.5367
ZBTB7B	-4.68273
ZBTB8OS	-3.82263
ZCCHC9	-2.19801
ZDHHC7	-6.88074
ZFAND1	-3.4892
ZFP106	-9.46102
ZFP161	-5.82952
ZFP36L2	-15.6728
ZFPL1	-3.44037
ZMYM4	-5.63839
ZMYM6NB	-4.77829
ZMYND19	-7.74084
ZMYND8	-3.44037
ZNF131	-2.48471
ZNF133	-3.15367
ZNF143	-2.29358
ZNF205	-8.69649
ZNF212	-3.15367
ZNF213	-2.19427
ZNF251	-2.67584
ZNF259	-2.90057
ZNF274	-3.6315
ZNF282	-6.40291
ZNF32	-25.9939
ZNF322	-2.86698
ZNF323	-2.77141
ZNF324	-2.86698
ZNF350	-2.19801
ZNF354A	-2.01572
ZNF358	-2.38915
ZNF366	-2.96254
ZNF385B	-2.77892
ZNF408	-3.15367
ZNF410	-6.51123
ZNF444	-4.19354
ZNF48	-3.62979
ZNF496	-2.03937
ZNF498	-2.10245
ZNF524	-4.01377
ZNF580	-10.0344
ZNF581	-39.0864
ZNF587B	-3.24924
ZNF653	-2.10245
ZNF703	-5.06499
ZNF706	-3.44037
ZNF74	-2.19343
ZNF740	-2.38915
ZNF746	-9.64509
ZNF764	-3.15367
ZNF768	-6.21178
ZNF791	-2.86698
ZNHIT3	-6.11622
ZNRF1	-2.58628
ZSCAN21	-3.05811
ZSWIM7	-2.0912
ZXDB	-9.46102
