# Supplementary material for: Integrative analyses of gene expression and DNA methylation profiles in breast cancer cell line models of tamoxifen-resistance indicate a potential role of cells with stem-like properties
Source: Breast Cancer Res. 2013 Dec 19;15(6):R119. doi: 10.1186/bcr3588 (PMC4057522; doi:10.1186/bcr3588)
Supplement: Additional file 7 — Is a table listing the genes exhibiting lower expression (≤2-fold change) and concurrent higher DNA methylation (≤2-fold change in MMSDK data) in the promoter CGI region in TAM R cell lines versus MCF-7/S0.5. [file bcr3588-S7.xlsx]

## Sheet: sup3_sig
Gene Name	DGE value between TAMRs and MCF-7/S0.5	MMSDK result between TAMRs and MCF-7/S0.5 (MMSDK location, value, promoter annotation, CGI start position (GC percentage, o/e value, length of CGI))
AGAP3	-2.54603	chr7_150783543 -2.12605 promoter chr7_150783480(69.2,0.9,1560)
ANKRD9	-2.58028	chr14_102976426 -2.52244 promoter chr14_102973317(59.5,0.98,3349)
ANKRD9	-2.58028	chr14_102976619 -2.6358 promoter chr14_102973317(59.5,0.98,3349)
ASB8	-2.58028	chr12_48551473 -2.02934 promoter chr12_48550824(62.8,0.78,694)
BNC2	-3.24924	chr9_16871945 -5.66697 promoter chr9_16870123(59.1,0.85,1897)
C17orf59	-3.04548	chr17_8092439 -2.61404 promoter chr17_8092418(69.1,0.88,1288)
C9orf156	-3.15367	chr9_100684891 -2.02904 promoter chr9_100684498(62.7,0.98,553)
C9orf41	-2.03227	chr9_77643273 -2.54057 promoter chr9_77642704(69.6,0.96,891)
CD58	-6.30735	chr1_117113802 -2.25756 promoter chr1_117112960(62.8,0.95,923)
CERS4	-6.02065	chr19_8274320 -2.3309 promoter chr19_8274241(67.3,0.84,804)
DDAH1	-15.195	chr1_85930789 -2.21557 promoter chr1_85929940(64.3,1.01,1228)
DVL3	-3.81642	chr3_183873392 -2.02241 promoter chr3_183872925(51.1,1.27,787)
FAM120AOS	-2.11485	chr9_96214490 -2.35914 promoter chr9_96213340(61.7,0.97,1613)
FAM91A1	-5.4382	chr8_124780648 -2.62854 promoter chr8_124780286(65.3,0.89,979)
FOS	-4.91551	chr14_75744024 -2.50401 promoter chr14_75743683(61.6,0.77,3115)
GCH1	-5.73395	chr14_55369240 -3.01837 promoter chr14_55368547(70.2,0.85,1366)
H2AFX	-6.34272	chr11_118965960 -2.01031 promoter chr11_118965017(60.4,1.02,1447)
H2AFX	-6.34272	chr11_118966179 -2.0857 promoter chr11_118965017(60.4,1.02,1447)
HMMR	-2.32616	chr5_162886938 -2.10864 promoter chr5_162886779(66.5,0.96,463)
IPO11	-4.39603	chr5_61708551 -2.0305 promoter chr5_61708394(64.7,0.93,662)
JMY	-2.21511	chr5_78531858 -2.0925 promoter chr5_78531531(64.2,0.95,1964)
KIF13A	-6.03233	chr6_17987778 -2.53662 promoter chr6_17987415(54.4,1.34,990)
LPCAT3	-2.38915	chr12_7126191 -3.27485 promoter chr12_7125534(66.1,0.9,822)
MYO1D	-7.64527	chr17_31203916 -2.10864 promoter chr17_31203451(76.6,0.95,734)
NCKIPSD	-4.95088	chr3_48723353 -2.50424 promoter chr3_48722969(68.3,0.97,788)
NDNL2	-2.00688	chr15_29562003 -2.23706 promoter chr15_29561494(63.5,1.06,649)
PHKA1	-3.05811	chrX_71934183 -2.29127 promoter chrX_71933681(70.4,0.96,584)
PPCS	-3.12291	chr1_42922285 -2.13792 promoter chr1_42921716(63.9,0.92,859)
PPM1H	-5.35169	chr12_63328643 -2.13298 promoter chr12_63328143(72.5,0.83,992)
PPP1R37	-9.36546	chr19_45596415 -2.24863 promoter chr19_45596086(68,1.06,785)
PTPRJ	-3.15367	chr11_48002177 -2.5028 promoter chr11_48001604(68.9,0.93,1566)
PTPRJ	-3.15367	chr11_48002454 -2.528 promoter chr11_48001604(68.9,0.93,1566)
PTTG1IP	-3.12174	chr21_46294448 -2.24043 promoter chr21_46292709(61.7,1.05,2035)
PWWP2B	-9.84328	chr10_134210569 -3.06141 promoter chr10_134209367(70.5,0.95,1689)
SETD1B	-6.97631	chr12_122242514 -2.25056 promoter chr12_122240899(58,0.9,2491)
SNAPC3	-2.10245	chr9_15422994 -2.33046 promoter chr9_15422521(63.5,0.84,679)
SUSD4	-8.50536	chr1_223537551 -2.66531 promoter chr1_223536842(57.3,0.96,1786)
TBC1D7	-3.41055	chr6_13328699 -2.21537 promoter chr6_13328587(59.5,0.91,509)
TNPO1	-3.34481	chr5_72112239 -2.26459 promoter chr5_72112157(71.2,0.91,949)
TOP1MT	-25.325	chr8_144442293 -2.37222 promoter chr8_144441870(75.5,0.84,568)
TPRN	-5.63839	chr9_140095126 -2.89938 promoter chr9_140093882(57.2,0.91,1804)
TSR3	-2.50761	chr16_1401782 -2.26825 promoter chr16_1401334(73,0.91,1014)
TSR3	-2.50761	chr16_1402053 -4.21728 promoter chr16_1401334(73,0.91,1014)
UGCG	-2.24455	chr9_114659323 -2.14032 promoter chr9_114658618(61.1,1.1,1155)
VPS13C	-4.54545	chr15_62352685 -2.86239 promoter chr15_62352227(68.1,0.83,865)
ZFP36L2	-15.6728	chr2_43453758 -2.10864 promoter chr2_43451445(63.2,0.98,3506)
ZMYND19	-7.74084	chr9_140485148 -2.24907 promoter chr9_140484219(61.3,1.14,1502)
ZNF354A	-2.01572	chr5_178157695 -2.08414 promoter chr5_178157189(76.5,0.94,637)
