# Supplementary material for: Integrative analyses of gene expression and DNA methylation profiles in breast cancer cell line models of tamoxifen-resistance indicate a potential role of cells with stem-like properties
Source: Breast Cancer Res. 2013 Dec 19;15(6):R119. doi: 10.1186/bcr3588 (PMC4057522; doi:10.1186/bcr3588)
Supplement: Additional file 8 — Is a table listing the genes exhibiting higher expression (>2-fold change) and concurrent lower DNA methylation (>2-fold change in MMSDK data) in the promoter CGI region in TAM R cell lines versus MCF-7/S0.5. [file bcr3588-S8.xlsx]

## Sheet: sup4_sig
Gene Name	DGE value between TAMRs and MCF-7/S0.5	MMSDK result between TAMRs and MCF-7/S0.5 (MMSDK location, value, promoter annotation, CGI start position (GC percentage, o/e value, length of CGI))
ABHD15	2.31925	chr17_27893728 2.38259 promoter chr17_27893086(62,0.87,2992)
AKAP1	2.25958	chr17_55162927 2.28955 promoter chr17_55162173(67.9,0.93,1735)
DNER	2.2642	chr2_230579657 2.02553 promoter chr2_230578062(64.4,0.82,1919)
EHD1	2.10855	chr11_64646399 5.76141 promoter chr11_64645429(64.6,0.95,1137)
FADS1	2.58475	chr11_61584388 2.06105 promoter chr11_61582573(67.1,0.79,2155)
FAM206A	4.51097	chr9_111696656 2.47685 promoter chr9_111695774(64.5,0.83,1182)
FAM89A	2.25911	chr1_231176988 2.84097 promoter chr1_231176785(75.9,0.65,224)
GNAS	2.53235	chr20_57415691 2.08909 promoter chr20_57415135(64.2,0.85,2018)
HAUS8	2.01032	chr19_17186386 2.97609 promoter chr19_17186043(61,0.86,1190)
ING1	2.32766	chr13_111364890 2.40826 promoter chr13_111364718(61.5,0.92,3812)
KCTD11	2.13787	chr17_7255064 2.43909 promoter chr17_7254622(69.8,0.82,1186)
KIAA0895L	2.43427	chr16_67217723 2.16798 promoter chr16_67217716(70.1,0.86,1503)
SLC25A14	2.08898	chrX_129473487 2.58478 promoter chrX_129473463(60.4,0.92,482)
SLC2A4RG	4.13026	chr20_62370841 2.31066 promoter chr20_62368955(59,0.79,3007)
SUZ12	2.76806	chr17_30263884 2.15261 promoter chr17_30263761(63.1,1.12,754)
TAF4	2.49122	chr20_60641607 2.36709 promoter chr20_60640721(51.5,1.37,1084)
TIPIN	2.48067	chr15_66649026 2.22201 promoter chr15_66648784(66.8,0.86,394)
XYLT2	2.18979	chr17_48423381 2.20659 promoter chr17_48422989(65.9,0.96,575)
