# Supplementary material for: Integrative analyses of gene expression and DNA methylation profiles in breast cancer cell line models of tamoxifen-resistance indicate a potential role of cells with stem-like properties
Source: Breast Cancer Res. 2013 Dec 19;15(6):R119. doi: 10.1186/bcr3588 (PMC4057522; doi:10.1186/bcr3588)
Supplement: Additional file 9 — Is a table listing the gene set enrichment analysis identifying over-represented pathways. [file bcr3588-S9.xlsx]

## Sheet: Sheet1
Enrichment results using Gene Set Enrichment Analysis (GSEA)
Gene Set	MASSARWEH_TAMOXIFEN_RESISTANCE_DN	KEGG_CELL_CYCLE	KEGG_PANCREATIC_CANCER
Enrichment Score (ES)	0.61541	0.713401	0.62427
Normalized Enrichment Score (NES)	1.3789	1.1332	1.17492
Nominal p-value	0	0	0
FDR q-value	0.518002	0.521646	0.495999
FWER p-Value	0.518	1	0.496
Genes Enriched
MASSARWEH_TAMOXIFEN_RESISTANCE_DN
NAME	PROBE	DESCRIPTION<br>(from dataset)	GENE SYMBOL	GENE_TITLE	RANK IN GENE LIST	RANK METRIC SCORE	RUNNING ES	CORE ENRICHMENT
row_0	NPY1R	na	null	null	7	71.5183	0.112551	Yes
row_1	C6orf211	na	null	null	13	61.4489	0.209595	Yes
row_2	IL20	na	null	null	48	34.6904	0.253915	Yes
row_3	ELOVL2	na	null	null	50	34.3081	0.308698	Yes
row_4	PGR	na	null	null	82	26.854	0.341436	Yes
row_5	TOP1MT	na	null	null	88	25.325	0.380444	Yes
row_6	NAB2	na	null	null	110	20.9289	0.407019	Yes
row_7	SOX4	na	null	null	140	18.2531	0.426609	Yes
row_8	AREG	na	null	null	148	17.0418	0.451638	Yes
row_9	DDAH1	na	null	null	169	15.195	0.469337	Yes
row_10	TUBB6	na	null	null	170	15.0857	0.493573	Yes
row_11	LMNB1	na	null	null	231	11.5635	0.49201	Yes
row_12	SUSD3	na	null	null	236	11.3008	0.508823	Yes
row_13	C1orf226	na	null	null	278	9.93885	0.511027	Yes
row_14	RXRA	na	null	null	286	9.84328	0.524492	Yes
row_15	GFRA1	na	null	null	289	9.68003	0.539372	Yes
row_16	RNF167	na	null	null	293	9.65215	0.553872	Yes
row_17	RAB31	na	null	null	317	8.89511	0.560442	Yes
row_18	SUSD4	na	null	null	342	8.50536	0.566051	Yes
row_19	DLG5	na	null	null	349	8.31423	0.577394	Yes
row_20	MYEOV2	na	null	null	356	8.14729	0.588469	Yes
row_21	TST	na	null	null	389	7.55194	0.58986	Yes
row_22	SOX3	na	null	null	392	7.5497	0.601318	Yes
row_23	NRIP1	na	null	null	419	7.1094	0.604012	Yes
row_24	POLR1D	na	null	null	420	7.09445	0.61541	Yes
row_25	CXCL12	na	null	null	524	5.74572	0.590066	No
row_26	KLF10	na	null	null	575	5.41418	0.58198	No
row_27	ZNF703	na	null	null	616	5.06499	0.57669	No
row_28	DOK7	na	null	null	636	4.90313	0.578189	No
row_29	TIPARP	na	null	null	668	4.68273	0.575306	No
row_30	DLC1	na	null	null	697	4.39603	0.57297	No
row_31	MYBL1	na	null	null	727	4.20471	0.56999	No
row_32	AMFR	na	null	null	730	4.16936	0.576017	No
row_33	IGSF1	na	null	null	764	3.94411	0.571276	No
row_34	NRCAM	na	null	null	782	3.87723	0.571799	No
row_35	RBBP8	na	null	null	783	3.86673	0.578011	No
row_36	SFXN2	na	null	null	797	3.82263	0.579788	No
row_37	IGF1R	na	null	null	816	3.71085	0.579708	No
row_38	CISH	na	null	null	846	3.53594	0.575654	No
row_39	HPCAL1	na	null	null	848	3.53594	0.580999	No
row_40	LAMP2	na	null	null	860	3.46532	0.582874	No
row_41	CUX1	na	null	null	874	3.43405	0.584027	No
row_42	SLC26A2	na	null	null	876	3.42163	0.589189	No
row_43	PKIB	na	null	null	890	3.35283	0.590211	No
row_44	SYT1	na	null	null	900	3.34481	0.592564	No
row_45	PDZK1	na	null	null	903	3.33732	0.597254	No
row_46	BCL2	na	null	null	904	3.32842	0.602602	No
row_47	ADRA2A	na	null	null	920	3.24924	0.602787	No
row_48	NAV1	na	null	null	926	3.24924	0.606328	No
row_49	AMIGO2	na	null	null	935	3.19928	0.608783	No
row_50	TMEM164	na	null	null	1003	3.00625	0.591122	No
row_51	CRABP1	na	null	null	1008	2.9641	0.594541	No
row_52	NEIL2	na	null	null	1039	2.91887	0.58916	No
row_53	ZNF385B	na	null	null	1079	2.77892	0.580533	No
row_54	LRIG1	na	null	null	1095	2.76646	0.579942	No
row_55	SH3BGR	na	null	null	1134	2.67575	0.571485	No
row_56	PMAIP1	na	null	null	1135	2.67338	0.57578	No
row_57	TPBG	na	null	null	1144	2.63755	0.577332	No
row_58	FOXO3	na	null	null	1176	2.57973	0.571071	No
row_59	RHOBTB3	na	null	null	1177	2.57839	0.575213	No
row_60	CADM1	na	null	null	1183	2.55322	0.577636	No
row_61	IRS1	na	null	null	1201	2.48996	0.57593	No
row_62	DEPTOR	na	null	null	1307	2.28955	0.544362	No
row_63	CD44	na	null	null	1321	2.25505	0.543621	No
row_64	SEMA4C	na	null	null	1357	2.19801	0.535403	No
row_65	WASF1	na	null	null	1396	2.12197	0.526056	No
row_66	MPPED2	na	null	null	1418	2.10245	0.522385	No
row_67	KAZN	na	null	null	1430	2.10175	0.522069	No
row_68	PABPC1L	na	null	null	1437	2.09644	0.523423	No
row_69	SIAH2	na	null	null	1454	2.05779	0.521358	No
row_70	FLNB	na	null	null	1479	2.00909	0.516529	No
row_71	CDV3	na	null	null	1500	2.00384	0.513035	No
row_72	SMPDL3B	na	null	null	1527	0.498453	0.505108	No
row_73	ISOC1	na	null	null	1530	0.498086	0.505237	No
row_74	STARD13	na	null	null	1582	0.492218	0.488908	No
row_75	ST8SIA4	na	null	null	1888	0.454782	0.387255	No
row_76	IRX3	na	null	null	1995	0.442307	0.352384	No
row_77	GPER	na	null	null	2494	0.361029	0.185793	No
row_78	TOP2A	na	null	null	2581	0.340506	0.157472	No
row_79	LARGE	na	null	null	2640	0.327567	0.138528	No
row_80	HIP1	na	null	null	2657	0.324091	0.133678	No
row_81	ADAMTS19	na	null	null	2784	0.29116	0.0918497	No
row_82	CBX5	na	null	null	2836	0.275739	0.0751729	No
row_83	STC1	na	null	null	2969	0.221426	0.0312185	No
KEGG_CELL_CYCLE
NAME	PROBE	DESCRIPTION<br>(from dataset)	GENE SYMBOL	GENE_TITLE	RANK IN GENE LIST	RANK METRIC SCORE	RUNNING ES	CORE ENRICHMENT
row_0	TGFB1	na	TGFB1	transforming growth factor, beta 1 (Camurati-Engelmann disease)	20	51.2233	0.230502	Yes
row_1	YWHAG	na	YWHAG	tyrosine 3-monooxygenase/tryptophan 5-monooxygenase activation protein, gamma polypeptide	90	24.683	0.32193	Yes
row_2	PTTG1	na	PTTG1	pituitary tumor-transforming 1	122	20.1644	0.405016	Yes
row_3	YWHAH	na	YWHAH	tyrosine 3-monooxygenase/tryptophan 5-monooxygenase activation protein, eta polypeptide	124	20.1102	0.497778	Yes
row_4	E2F3	na	E2F3	E2F transcription factor 3	188	13.6659	0.540193	Yes
row_5	ANAPC13	na	ANAPC13	anaphase promoting complex subunit 13	223	11.9457	0.58424	Yes
row_6	RBX1	na	RBX1	ring-box 1	237	11.2417	0.631978	Yes
row_7	WEE1	na	WEE1	WEE1 homolog (S. pombe)	265	10.4833	0.671572	Yes
row_8	TP53	na	TP53	tumor protein p53 (Li-Fraumeni syndrome)	288	9.70852	0.709234	Yes
row_9	CDC45	na	null	null	417	7.14975	0.699975	Yes
row_10	CREBBP	na	CREBBP	CREB binding protein (Rubinstein-Taybi syndrome)	467	6.40291	0.713401	Yes
row_11	ORC3	na	null	null	569	5.44725	0.705196	No
row_12	MAD1L1	na	MAD1L1	MAD1 mitotic arrest deficient-like 1 (yeast)	909	3.30776	0.60833	No
row_13	TTK	na	TTK	TTK protein kinase	1037	2.92817	0.57986	No
row_14	E2F1	na	E2F1	E2F transcription factor 1	1059	2.86698	0.586183	No
row_15	SMAD3	na	SMAD3	SMAD, mothers against DPP homolog 3 (Drosophila)	1273	2.34743	0.526566	No
row_16	CDC25B	na	CDC25B	cell division cycle 25B	1378	2.16741	0.502185	No
row_17	MCM2	na	MCM2	MCM2 minichromosome maintenance deficient 2, mitotin (S. cerevisiae)	1461	2.04126	0.4845	No
row_18	CDC23	na	CDC23	CDC23 (cell division cycle 23, yeast, homolog)	1580	0.492285	0.447732	No
row_19	SMC1A	na	SMC1A	structural maintenance of chromosomes 1A	1584	0.491491	0.449014	No
row_20	E2F2	na	E2F2	E2F transcription factor 2	1713	0.476726	0.408865	No
row_21	CCNA2	na	CCNA2	cyclin A2	2073	0.43254	0.292072	No
row_22	CDKN2C	na	CDKN2C	cyclin-dependent kinase inhibitor 2C (p18, inhibits CDK4)	2160	0.420313	0.26556	No
row_23	RBL2	na	RBL2	retinoblastoma-like 2 (p130)	2163	0.420126	0.266843	No
row_24	MAD2L1	na	MAD2L1	MAD2 mitotic arrest deficient-like 1 (yeast)	2178	0.418216	0.264146	No
row_25	ORC1	na	null	null	2297	0.399028	0.226946	No
row_26	ANAPC5	na	ANAPC5	anaphase promoting complex subunit 5	2378	0.383265	0.202248	No
row_27	ANAPC7	na	ANAPC7	anaphase promoting complex subunit 7	2401	0.379678	0.196725	No
row_28	CDC25A	na	CDC25A	cell division cycle 25A	2455	0.369575	0.180898	No
row_29	CDC14A	na	CDC14A	CDC14 cell division cycle 14 homolog A (S. cerevisiae)	2482	0.363033	0.173975	No
row_30	BUB1B	na	BUB1B	BUB1 budding uninhibited by benzimidazoles 1 homolog beta (yeast)	2542	0.351495	0.156079	No
row_31	PLK1	na	PLK1	polo-like kinase 1 (Drosophila)	2597	0.337007	0.13977	No
row_32	CHEK1	na	CHEK1	CHK1 checkpoint homolog (S. pombe)	2617	0.332129	0.13502	No
row_33	TGFB3	na	TGFB3	transforming growth factor, beta 3	2654	0.324832	0.124611	No
row_34	MCM7	na	MCM7	MCM7 minichromosome maintenance deficient 7 (S. cerevisiae)	2753	0.297901	0.0935613	No
row_35	CDC6	na	CDC6	CDC6 cell division cycle 6 homolog (S. cerevisiae)	2819	0.278876	0.0733433	No
row_36	MCM5	na	MCM5	MCM5 minichromosome maintenance deficient 5, cell division cycle 46 (S. cerevisiae)	2851	0.270244	0.0643362	No
row_37	PCNA	na	PCNA	proliferating cell nuclear antigen	2891	0.253822	0.0526058	No
row_38	CCNE2	na	CCNE2	cyclin E2	2944	0.231426	0.03647	No
row_39	SKP2	na	SKP2	S-phase kinase-associated protein 2 (p45)	2956	0.226733	0.0338796	No
row_40	CDK2	na	CDK2	cyclin-dependent kinase 2	3012	0.187002	0.0165454	No
KEGG_PANCREATIC_CANCER
NAME	PROBE	DESCRIPTION<br>(from dataset)	GENE SYMBOL	GENE_TITLE	RANK IN GENE LIST	RANK METRIC SCORE	RUNNING ES	CORE ENRICHMENT
row_0	TGFB1	na	TGFB1	transforming growth factor, beta 1 (Camurati-Engelmann disease)	20	51.2233	0.486645	Yes
row_1	E2F3	na	E2F3	E2F transcription factor 3	188	13.6659	0.563333	Yes
row_2	TP53	na	TP53	tumor protein p53 (Li-Fraumeni syndrome)	288	9.70852	0.62427	Yes
row_3	IKBKB	na	IKBKB	inhibitor of kappa light polypeptide gene enhancer in B-cells, kinase beta	827	3.6315	0.48238	No
row_4	IKBKG	na	IKBKG	inhibitor of kappa light polypeptide gene enhancer in B-cells, kinase gamma	933	3.21875	0.478856	No
row_5	NFKB1	na	NFKB1	nuclear factor of kappa light polypeptide gene enhancer in B-cells 1 (p105)	938	3.19306	0.508286	No
row_6	VEGFA	na	null	null	1005	2.98823	0.515363	No
row_7	E2F1	na	E2F1	E2F transcription factor 1	1059	2.86698	0.525546	No
row_8	BCL2L1	na	BCL2L1	BCL2-like 1	1101	2.73992	0.53845	No
row_9	STAT1	na	STAT1	signal transducer and activator of transcription 1, 91kDa	1108	2.70658	0.562539	No
row_10	SMAD3	na	SMAD3	SMAD, mothers against DPP homolog 3 (Drosophila)	1273	2.34743	0.53123	No
row_11	RALGDS	na	RALGDS	ral guanine nucleotide dissociation stimulator	1355	2.19801	0.525767	No
row_12	E2F2	na	E2F2	E2F transcription factor 2	1713	0.476726	0.413	No
row_13	VEGFC	na	VEGFC	vascular endothelial growth factor C	1899	0.453681	0.356553	No
row_14	MAP2K1	na	MAP2K1	mitogen-activated protein kinase kinase 1	2064	0.433545	0.306816	No
row_15	MAPK3	na	MAPK3	mitogen-activated protein kinase 3	2125	0.425577	0.29119	No
row_16	PIK3R3	na	PIK3R3	phosphoinositide-3-kinase, regulatory subunit 3 (p55, gamma)	2509	0.358596	0.168739	No
row_17	RALB	na	RALB	v-ral simian leukemia viral oncogene homolog B (ras related; GTP binding protein)	2541	0.351762	0.161935	No
row_18	TGFB3	na	TGFB3	transforming growth factor, beta 3	2654	0.324832	0.128245	No
row_19	CASP9	na	CASP9	caspase 9, apoptosis-related cysteine peptidase	2821	0.278789	0.0763599	No
row_20	ERBB2	na	ERBB2	v-erb-b2 erythroblastic leukemia viral oncogene homolog 2, neuro/glioblastoma derived oncogene homolog (avian)	2870	0.263338	0.0631164	No
