# Supplementary material for: Integrative analyses of gene expression and DNA methylation profiles in breast cancer cell line models of tamoxifen-resistance indicate a potential role of cells with stem-like properties
Source: Breast Cancer Res. 2013 Dec 19;15(6):R119. doi: 10.1186/bcr3588 (PMC4057522; doi:10.1186/bcr3588)
Supplement: Additional file 10 — Is a table listing the genes exhibiting altered expression (upregulated or down regulated, absolute value >2-fold change) in both the TAM R versus MCF-7/S0.5 and the LCC2 versus LCC1 cell line models. [file bcr3588-S10.xlsx]

## Sheet: sup5ab
Gene name	LCC_DGE_FC(LCC-2vsLCC-1)	LCC_RRBS_FC(LCC-2vsLCC-1)_promoter	LCC_RRBS_FC(LCC-2vsLCC-1)_exon	LCC_RRBS_FC(LCC-2vsLCC-1)_intron	TAMRs_DGE_FC(TAMRsvsMCF-7/S0.5)	TAMRs_MSDK_FC(TAMRsvsMCF-7/s0.5)_promoter	TAMRs_MSDK_FC(TAMRsvsMCF-7/s0.5)_exon	TAMRs_MSDK_FC(TAMRsvsMCF-7/s0.5)_intron
NPDC1	-2.26664	1.2424	1.14479	1.24021	-6.04588	1	NA	-1.34042
MSRB1	2.15216	1.26543	1.55789	1.11029	3.68707	1	NA	-1.11176
GPAA1	3.93913	-1.17906	-1.08403	-1.05231	2.19363	-1.12579	NA	NA
PCNXL3	-20.4089	-1.14322	-1.34912	-1.02864	-8.79206	NA	NA	NA
CREB3L1	2.8983	-1.08471	-1.35484	-1.10597	2.28669	-1.46006	1	1.43383
DBNL	2.36171	-1.2346	-1.6875	1.04587	2.31559	NA	NA	NA
C3orf14	3.25675	1.17665	NA	-1.02564	3.09681	-1.12492	NA	1
CD44	-2.93404	-1.05892	NA	-1.02406	-2.25505	NA	NA	-1.18611
LTV1	-4.50736	1.122	NA	1.27941	-3.90061	NA	NA	1
SLC30A9	-8.07853	-1.31538	NA	1.07477	-5.16056	NA	NA	1
TFIP11	-5.40236	-2.49724	-1.06	-1.27273	-5.16056	-1.12534	NA	NA
SMARCD3	-4.53532	-1.34834	-1.21889	-1.22215	-2.60623	1	NA	-1.32566
BCL2L12	-5.52742	-1.19294	-1.1055	-1.0303	-2.10245	1.42907	NA	NA
PRCP	-4.39359	NA	NA	-1.10215	-6.40291	NA	NA	NA
ORC3	-4.81877	NA	NA	1.22857	-5.44725	NA	NA	NA
HECA	-15.5901	-1.0713	-1.42553	-1.11261	-5.25612	-1.16846	1	1
WASF1	-2.55112	NA	NA	1.17647	-2.12197	NA	NA	NA
VPS4A	-46.3453	-1.4399	-1.43925	-1.08779	-16.9152	NA	NA	NA
CLK4	-19.842	-1.10738	NA	-1.79194	-2.29358	1.83663	NA	NA
DECR1	-9.07063	1.01621	NA	1.20671	-5.19545	NA	NA	NA
CXCR4	6.73769	-1.13115	NA	1.35417	3.65086	1	NA	-1.10163
HERPUD2	-5.66915	-1.39939	1.20859	1.01587	-4.35866	1.51277	NA	NA
C9orf78	-4.25186	NA	1.70833	1.30588	-2.19801	NA	NA	NA
IRAK1	-68.0031	-1.19639	1.10334	1.09136	-65.8449	-1.11635	NA	-2.6358
BRIX1	-3.11803	1.15254	NA	-1.02513	-2.72332	NA	NA	NA
G3BP1	-38.8597	1.04561	NA	1.02869	-16.2937	1	NA	1.64432
MATK	-3.54322	1.10775	1.41758	1.21317	-5.92508	1.48076	1	-1.56512
FAM214A	-14.7398	-1.20045	NA	-1.3224	-12.4236	-1.1098	NA	1
HSPB8	-40.2509	-1.15439	NA	1.05202	-33.4481	1.26672	NA	NA
CHMP4A	-4.81877	1.07059	NA	1.12712	-2.30608	NA	NA	NA
TMEM160	-28.9126	-1.22208	NA	-1.24085	-16.6285	1	NA	NA
FBXL12	2.65206	1	-1.18478	-1.20809	2.29189	NA	NA	NA
AMZ2	-21.401	-1.0985	NA	NA	-30.3899	NA	NA	NA
MSL1	-2.82426	-1.07863	NA	1.23067	-2.50031	1.61798	NA	NA
PTEN	-15.165	NA	NA	1.30827	-5.92508	NA	NA	1
GDF15	-6.24424	1	1.14037	NA	-2.94973	NA	1.11364	NA
ATP6V0D1	-8.64545	1.15184	NA	-1.37561	-7.45414	1.00811	NA	NA
SIDT1	-2.33555	-1.17531	-1.29412	-1.21986	-5.83708	-1.56872	NA	NA
SLTM	-11.0548	-1.20824	1	-1.4958	-5.24241	-1.59914	NA	1
TPX2	-20.6924	-1.19466	NA	-1.15642	-7.41523	-1.05534	NA	-1.44969
TOP1MT	-8.9289	1.03823	-1.5	-1.10371	-25.325	-2.37222	NA	1
MYO9B	-10.1713	NA	-1.07585	-1.13925	-8.1231	NA	1	NA
DAZAP1	-5.10223	1.0358	-1.10169	-1.11146	-2.65309	1.89475	NA	-2.37222
RAP1A	-4.66437	1.14902	NA	1.24333	-3.38633	NA	NA	1
B9D1	-3.25976	1.03321	-1.09524	1.13603	-8.50536	-1.3179	NA	NA
ARVCF	-2.40939	-1.00598	-1.04192	1.05896	-2.96254	1	1	-1.39064
XAB2	-4.27428	NA	-1.14476	1.09348	-3.6026	NA	-1.442	1
GYS1	2.24378	-1.84946	-1.25556	-1.36612	2.54923	NA	1	NA
C2orf49	-4.39359	-1.21987	NA	1	-2.19801	NA	NA	-1.47755
STK32C	-2.40939	-1.02379	1.14225	-1.04198	-2.89787	-1.20372	NA	1
METTL23	-44.6445	1.1166	NA	-1.18937	-13.5704	NA	NA	NA
TOPBP1	-22.1097	-1.05232	NA	1.13983	-3.97353	NA	NA	NA
ARRDC2	-18.5665	-1.00849	-1.26923	-1.18084	-2.86698	1.47568	NA	-1.07702
AES	-19.2751	1.04918	1.09497	-1.25203	-42.9139	NA	NA	1
SMARCC1	-3.36871	1.01186	1.41379	-1.0299	-2.44836	1	NA	-1.9319
HMG20B	-42.6603	1.55556	1.0033	1.04119	-11.4679	1.46383	1	NA
C16orf7	2.906	NA	-1.1295	-1.54286	2.24516	NA	NA	NA
ZNF764	-2.69284	1.40662	1.09878	1.53107	-3.15367	NA	NA	NA
SYNE2	-3.68494	1.1566	1.51504	1.19351	-8.21866	2.14299	NA	-3.5454
PAPOLA	-10.7714	1.10755	NA	1.11504	-10.0669	NA	NA	-1.05432
ZFP161	-3.68494	1.16788	NA	-1.07431	-5.82952	-1.97332	NA	-1.6608
SLC37A3	-11.5303	-1.78333	-2.3	-1.19369	-2.58028	NA	NA	1
SLC16A14	2.17277	1.16173	NA	1.2504	2.35541	NA	NA	-1.32397
POLG2	-4.53532	-1.27319	NA	-1.0625	-11.0856	NA	NA	NA
MRPL45	-12.4721	-1.0137	NA	1.01667	-10.2255	1	NA	NA
THRAP3	-3.20299	1.29213	-1.23611	-1.01861	-4.27522	1.87245	NA	1
NOSIP	-3.54322	NA	-1.09677	-1.35404	-6.68961	NA	NA	1
ING3	-2.69284	-1.52632	NA	1.27907	-2.77141	-1.59959	NA	1
GOLM1	2.24677	-1.24352	1.06536	1.03875	5.65388	NA	NA	1.46556
DPYSL2	-4.11013	-1.13767	1	1.02096	-27.5663	-1.18233	NA	1
SOX13	-11.1966	-1.0443	-1.26846	-1.17767	-5.54282	1	NA	1.04998
PELP1	-16.1204	-1.35231	1.15	-1.07834	-9.26825	1.01991	NA	1
IRF2BP2	-7.08643	-1.14945	NA	NA	-8.50536	-1.54737	NA	NA
SOX4	-22.1097	-1.05842	NA	NA	-18.2531	-1.06834	NA	NA
RNF185	-5.08567	-1.10448	NA	-1.03646	-7.07187	NA	NA	1
RCL1	-30.1882	-1.18312	1.30952	-1.02776	-5.63839	-1.59742	NA	-1.508
OSBPL8	-29.5849	-1.09724	NA	-1.07129	-5.3385	NA	NA	1
TNS3	-3.83055	-1.17368	-1.02105	-1.08069	-2.35484	1.01756	NA	-1.45493
PIR	2.35409	-1.05732	NA	NA	4.34123	NA	NA	NA
IGSF3	-2.23253	1.22243	1.00237	1.15766	-5.44725	1	1	-1.57507
PPCS	-2.4431	-1.00922	NA	-1.375	-3.12291	-1.36569	NA	NA
CHID1	2.27647	-1.29545	-1.07639	-1.08878	3.25636	NA	NA	-1.89504
RRP7A	3.12222	-1.09838	-1.33333	-1.14815	2.21299	1	NA	1
DERA	-12.6138	1.56338	NA	1.28369	-15.0038	NA	NA	NA
OAZ2	-49.7468	-1.28205	NA	-1.74905	-7.93197	-1.07572	NA	NA
NFIA	-2.40939	-1.20874	1	-1.22778	-2.96254	1.20469	NA	-1.6284
MCRS1	-7.96382	1.01578	NA	1.21667	-2.60674	NA	NA	NA
NAT10	-4.53532	1.375	1.23077	1.03931	-5.82952	NA	NA	1
ZFP106	-18.7082	NA	-1.28889	-1.42857	-9.46102	NA	NA	1
GINS3	3.32306	-1.38312	NA	-1.25478	5.0819	NA	NA	1.13637
FADS1	3.25916	-1.03277	NA	-1.1339	2.58475	2.06105	NA	1
RC3H1	-8.50372	NA	-1.94872	-1.50655	-5.42842	NA	NA	NA
RPS6KA5	-3.68494	NA	NA	1.24397	-2.38915	-1.18982	NA	-1.44909
BZRAP1	2.02881	NA	-1.14994	-1.00225	2.51815	NA	NA	NA
GNAI2	2.04179	1.1637	-1.7	1.03774	2.09396	NA	NA	NA
FASN	3.2105	1.01284	-1.08982	1.0361	3.8584	-1.55781	1	1.09144
ECH1	2.89428	-1.44776	-1.3018	1.00241	2.07523	NA	NA	NA
TAF7	-50.3137	-1.18648	NA	NA	-35.9328	1	NA	NA
DAD1	2.68667	1.01957	NA	1.32377	2.115	NA	NA	NA
ITGA3	-3.31812	NA	1.03353	1.06557	-4.7857	NA	NA	NA
CMPK2	-8.50372	NA	NA	1.04983	-4.30115	NA	NA	NA
RABGGTA	-4.67704	1.38895	-1.90909	NA	-3.24924	NA	NA	NA
CDC25B	-2.54738	-1.28094	-1.46429	-1.25641	-2.16741	1	NA	1
AIDA	-8.09328	NA	NA	-1.17054	-2.0273	NA	NA	1
BASP1	2.91668	1.35931	1.125	1.50157	7.55965	NA	NA	1.64352
PSMA1	-30.0855	-1.12747	NA	-1.10845	-4.15396	2.25454	NA	NA
RXRA	-13.4642	1.21614	-1.12131	1.19413	-9.84328	-1.49611	1	-1.7236
ACSM3	2.08429	NA	NA	2.8	2.31124	NA	NA	NA
SIGLEC8	-2.02233	1.46512	NA	NA	-2.2045	NA	NA	NA
PDLIM7	-2.01845	-1.52292	-1.27535	-1.0034	-2.45666	1.02807	NA	NA
NASP	-6.51952	1	1	-1.08544	-5.00185	NA	NA	-1.07318
YBX2	2.36255	1.10429	1.07937	-1.09653	2.14132	-1.06669	NA	1.41241
TRIQK	-2.46314	1.14479	NA	-1.43939	-4.81042	NA	NA	NA
TIMP3	2.63322	-1.01678	-1.07438	-1.13953	2.10752	-1.84131	NA	NA
RFWD2	-37.5581	-1.05666	NA	-1.21588	-5.73395	2.01754	NA	1
ABCG1	-11.8448	1.09856	-1.0117	-1.01804	-10.1133	-1.48292	NA	1.03345
TBL3	-4.53532	1.06058	1.09924	1.19129	-7.45414	-1.05915	NA	1
RGS3	2.02172	-1.11741	1.01345	1.10236	3.06689	-1.26149	NA	1
ATOH1	8.76735	1.06456	NA	NA	2.20221	1	NA	NA
COG6	-7.9368	1.27366	NA	-1.09611	-6.49848	NA	NA	NA
SARS2	-3.9684	NA	-1.25806	-1.15714	-2.00688	NA	NA	NA
FOXK2	-6.9447	-1.01894	-1.37802	-1.04515	-4.96943	1.29863	NA	-1.11373
PDCD5	-5.66915	-1.23372	NA	1.04407	-11.1812	NA	NA	-1.18611
CD55	-2.12593	-1.09486	NA	-1.45156	-3.72707	1.09187	NA	NA
OGDH	-9.35409	1.15236	1	1.30915	-2.56539	NA	NA	-3.33499
LYPLA1	-3.34417	1.15723	NA	-1.08704	-4.51553	-1.21486	NA	-1.05432
SNRNP70	-9.11222	1.09473	1.04194	-1.15547	-4.96943	-1.59786	NA	NA
RPP40	-13.1808	1.06984	NA	1.0643	-21.3112	NA	NA	1
ZNF212	-7.08643	-2.73585	-2.75	-1.21166	-3.15367	NA	NA	1.88911
NUDT1	2.72387	1.13291	1	-1.26497	5.19272	1.18288	NA	-1.6354
ACBD3	-4.67704	-1.46855	NA	-1.10381	-3.34481	NA	NA	NA
NUP93	-12.8973	1.20222	1	-1.14948	-5.73395	NA	NA	NA
LNPEP	2.12362	-1.16411	NA	-1.17297	2.29077	-1.07419	NA	NA
ZNF274	-2.12593	-1.07762	1.07171	-1.31056	-3.6315	-1.18999	1	1
C7orf26	-3.26004	-1.09401	-1.0429	1.22051	-3.6315	-1.28398	NA	-1.58148
TSSC1	-3.82667	-1.18654	1	-1.17483	-5.82952	1.12433	NA	-3.16296
YIPF4	-3.68494	-1.19944	NA	-1.29428	-5.73395	NA	NA	NA
CST7	2.542	-1.27885	NA	-1.31818	2.62211	NA	NA	NA
SELL	2.15451	NA	NA	NA	2.62279	NA	NA	NA
WDR45	-2.26766	-1.13814	-1.06015	1.11054	-2.10245	1.12975	NA	NA
SIRT6	-12.1887	1.30968	-1.17882	-1.15674	-6.49848	NA	1	1.0157
PPIL1	-3.40149	1.03922	NA	-1.01	-2.39864	NA	NA	NA
THAP11	-8.36199	-1.37716	NA	NA	-8.02753	2.11398	NA	NA
EXOC3	-8.78718	NA	1.61376	1.13921	-8.1231	NA	NA	NA
RAD23B	-16.5823	-1.01876	NA	-1.25301	-18.8265	1.14893	NA	NA
PEX14	-2.83457	1.23864	-1.08333	-1.09178	-3.15367	NA	NA	1
SSBP4	-19.4168	-1.19135	-1.11972	-1.07147	-4.70551	2.11879	NA	-1.25628
KLF16	-7.22816	1.17451	1.01166	-1.11899	-4.57121	-1.3179	NA	1.22188
GLE1	-4.39359	1	1.6	1.02228	-6.49848	-1.542	NA	NA
KNTC1	2.97076	NA	NA	-1.26598	2.53297	NA	NA	1
C19orf43	-5.05095	-1.05251	NA	-1.04648	-3.00541	NA	NA	NA
APEH	-6.80297	-1.02931	1.2616	1.30221	-12.0413	NA	NA	NA
TMEM63C	2.82686	1.38389	1.03139	-1.01556	2.74721	NA	NA	NA
A2ML1	3.00354	-1.4386	NA	1.14602	2.93465	NA	NA	1
TRUB2	-5.52742	NA	-1.0061	1.42424	-2.38043	NA	NA	NA
C5orf38	-2.51872	NA	1.07692	1.45946	-3.49958	NA	-1.18611	NA
MYO6	-32.3141	-1.06104	NA	-1.11	-3.34481	-1.4691	NA	-1.71327
CEP170	-14.4563	1.25641	NA	-1.15187	-5.35169	NA	NA	1
TPI1	-30.5272	1.49573	NA	-1.21386	-4.91979	1	NA	-1.15082
GLRX2	-4.81877	-1.81287	NA	-1.16216	-4.10059	NA	NA	NA
EZH2	-5.05331	-1.15347	NA	-1.19424	-3.59656	-1.26537	NA	-1.56059
MSH6	-10.4321	-1.24391	NA	-1.37937	-2.61718	1	NA	1
MRPL33	-10.3462	1.17262	NA	-1.40686	-20.5467	NA	NA	1.02235
AKIRIN2	-9.21236	1.06168	NA	-1.08721	-5.92508	-1.2687	NA	NA
ST8SIA4	4.85679	-1.09412	1	-1.12667	2.19885	NA	NA	1.28853
MYO1C	-52.2979	-1.07043	-1.0873	1.03624	-9.65215	-1.97685	NA	-1.22362
WDR1	-9.49582	-1.54219	-1.04082	-1.62866	-12.4236	1	-1.84506	NA
RNASEK	-7.86485	1.06355	1.04598	1.26562	-2.84117	NA	NA	NA
SRSF6	-33.0228	-1.06878	1.22349	1.06944	-17.1063	1	NA	-1.37188
ING5	2.17372	-1.13014	1.25949	1.18974	2.26823	1.41116	1	-1.50537
TRIM41	-49.1798	-1.30389	-1.22581	1.12195	-15.3861	1	NA	NA
PPP2R3B	-3.9684	1.11612	-1.67521	-1.32273	-4.95479	1.03451	NA	1.82427
PLEKHG4	3.01363	1.53617	-1.5534	-1.03106	6.07013	NA	NA	1.05621
ATXN7L3B	-4.5122	1.18933	NA	NA	-14.848	NA	NA	NA
C17orf59	-5.24396	1.02499	NA	NA	-3.04548	-1.06783	NA	NA
EIF1	-70.8772	NA	NA	-1.10065	-24.1788	1.1889	NA	NA
HBEGF	3.90402	-1.0023	-1.54688	1.48227	2.10366	-1.72836	NA	NA
PRKCI	-2.40939	-1.18389	NA	-1.18167	-4.96943	NA	NA	NA
OSMR	-10.0627	1.0704	2.21429	-1.3181	-3.01023	1.05232	NA	NA
NXF2	-11.48	NA	NA	NA	-6.59404	NA	NA	NA
GPR75-ASB3	-2.82181	NA	NA	-1.21575	-4.96943	NA	NA	NA
NDUFA8	-25.6313	NA	-1.14815	-1.23077	-36.289	NA	NA	NA
RPA2	-11.9052	1	1.19048	-1.04231	-13.2837	NA	NA	NA
DNM1	-2.65932	-1.00615	1.09516	1.06393	-3.34481	1	NA	-1.75962
DDAH1	-4.67704	-1.04951	NA	-1.23471	-15.195	-1.63344	NA	-1.15788
TIPARP	-3.54322	-1.13518	NA	-1.08598	-4.68273	-1.01974	NA	1.77702
USP7	-37.9833	1.00102	NA	1.13697	-5.73395	1	NA	-1.42344
PREP	-2.93404	-1.27238	NA	-1.41749	-12.1369	NA	NA	NA
OTUD3	-3.40149	1.07185	-1.4	1.29412	-2.58028	1	NA	NA
MRPL47	-8.5895	NA	NA	-1.5	-3.73248	NA	NA	NA
SETDB1	-8.64545	-1.11665	-1.2638	-1.11585	-3.05811	NA	NA	NA
RTN3	-4.60826	1.05634	NA	-1.04574	-20.4677	1.40467	NA	1.2278
INTS1	-17.1696	1.03332	-1.04994	-1.02469	-8.47303	1	1	1
BCL2	-4.53532	1.03709	-1.00585	1.00394	-3.32842	-1.32576	NA	1
RPLP1	-2.20692	-1.19788	NA	-1.28129	-2.05638	NA	NA	NA
PHC3	-10.4321	1.04873	NA	-1.16508	-2.00137	1	NA	1.13963
WDR43	-7.21706	1.10732	NA	1.07916	-2.87476	NA	NA	NA
TRMT112	-71.2357	NA	NA	NA	-20.2681	NA	NA	NA
PPP1R8	2.23087	-1.05022	NA	-1.24545	2.68246	1	NA	NA
ORC1	2.0485	1.0663	-1.08065	-1.15152	2.50609	-1.00021	NA	NA
ZNF239	2.24618	-1.97583	NA	-1.52174	4.15027	1.0331	NA	NA
RNF34	-70.8081	-1.19515	-1.15909	-1.15019	-3.82263	-1.32191	NA	1.02938
GMPPA	-7.79507	1.26758	-1.24211	1.11607	-9.26989	-1.3179	NA	NA
FOPNL	-4.59241	-1.62025	1.04545	1.00741	-2.52583	NA	NA	1
FAM102B	2.72706	1.0301	NA	-1.8	3.11294	NA	NA	1
OR4M2	2.41242	NA	NA	NA	2.37622	NA	NA	NA
CD36	-6.51952	NA	NA	-1.31579	-4.37139	NA	NA	NA
TAF12	-13.6059	1.2127	NA	1.15891	-4.86845	-1.24628	NA	1
ARF4	-14.9031	-1.06974	NA	1.05294	-2.40117	NA	NA	1
PSMD3	2.08224	-1.09524	-1.79412	1.12069	2.06252	NA	NA	NA
PXDN	-8.50372	-1.20366	-1.22554	-1.11411	-5.07183	1	NA	-2.13067
DCAF12	-4.67704	1.03049	NA	-1.14894	-3.05811	2.23951	NA	NA
SLMO1	-2.12593	-1.0705	-1.18132	-1.03009	-3.08229	-1.57928	NA	-1.77552
ANAPC13	-4.25186	-1.04804	NA	NA	-11.9457	1.16772	NA	NA
CLPTM1	-5.60727	-2.06667	1.11233	-1.02069	-2.70688	NA	NA	-1.10033
RAB35	-3.25976	1.04658	1.20455	-1.04633	-3.15367	1.65667	NA	1.23937
FANCL	-27.6371	-1.73659	NA	1.09524	-8.60093	NA	NA	-1.1264
COX8A	-49.9873	-1.00282	1.33333	1.16923	-30.4025	1.10909	NA	NA
ATP5B	-166.52	1.29487	NA	1.11336	-30.6645	NA	NA	1
HMGN3	6.12211	-1.14118	NA	-1.24057	2.88668	-3.11333	NA	-1.03921
C12orf61	2.60268	1.01594	NA	NA	2.61641	NA	NA	NA
PPAP2C	-5.14362	-1.18329	-1.12821	-1.47856	-2.44903	NA	NA	1.50527
MMP15	-33.448	-1.20734	-1.225	-1.0677	-6.49848	1.24326	NA	-1.63277
MEF2A	-7.79507	-1.4439	NA	-1.41284	-4.39603	1.17288	NA	-1.84049
GPI	-5.21607	-1.04021	1.13433	1.00562	-3.52336	-1.70196	NA	NA
ALAD	2.81182	1.237	1.42	1.11429	3.98301	NA	NA	NA
EMC8	-3.37859	1.07662	1.47706	1.04618	-2.9087	-1.06896	NA	NA
ALG1L	-9.35409	1.16667	-1.25	-1.0102	-4.2049	NA	NA	NA
BCL9	-2.55112	NA	-1.30056	-1.13758	-2.10245	NA	NA	1.49505
MRPL28	-50.0302	1.44245	-1.09292	1.10465	-9.55659	NA	NA	NA
KATNA1	-3.25976	1.10811	1	-1.00285	-2.10245	-1.50823	NA	1.06792
SNX6	-6.66125	-1.02619	-1.22892	1.11382	-11.7546	-1.9034	NA	-1.4756
KCNH2	-2.05383	-1.58507	-1.28213	-1.42091	-2.6628	1	1	-1.47761
TRAF3	-4.53532	1.21563	1.19568	1.02542	-3.5662	-1.1065	1	1.18956
CCT8	-25.4283	-1.0875	NA	-1.02532	-10.612	NA	NA	1
SND1	-18.1413	-1.12057	-1.57143	-1.31034	-33.7348	1	NA	1
B4GALT1	-48.7547	-1.44099	NA	-1.15641	-4.91736	1.49424	NA	1
UPK3BL	3.7491	NA	NA	NA	2.00109	NA	NA	NA
SLC25A44	-7.22816	-1.31214	-2.30435	1.03302	-2.38915	1.13895	NA	NA
MED8	2.19775	1.09091	NA	NA	2.70624	NA	NA	NA
LRFN3	-2.57372	-1.29789	-1.18689	-1.65	-2.42761	-1.44571	NA	NA
OGFOD2	-4.67704	-1.01548	-1.19355	-1.11429	-2.86698	NA	NA	-1.19833
RNF145	-4.81877	-1.10077	NA	1.1	-2.86698	-1.33868	NA	NA
E2F1	-17.4326	-1.00062	-1.23596	-1.18879	-2.86698	-1.79321	NA	NA
PRRC2B	-6.35073	NA	1.07262	-1.07599	-6.48657	NA	NA	1
GDI1	-12.3304	-1.11284	1.2	1.11351	-2.60708	-1.09259	NA	NA
PHF16	-7.51162	NA	NA	1.0895	-2.00688	NA	NA	1.53699
ZMYND8	-13.039	-1.31016	-1.206	-1.06052	-3.44037	NA	NA	1
SNRPA	-2.83457	-1.21162	-1.57143	1.01923	-3.9182	NA	NA	NA
DLGAP4	-16.724	-1.036	-1.33679	1.00328	-4.47333	1.53673	NA	-1.96924
ARHGEF2	-2.55112	-2.22741	-1.33742	-1.34057	-6.21178	-1.19842	NA	NA
TAP1	-5.24396	-1.0215	NA	1.11765	-3.24924	1	NA	NA
NRIP1	-2.21878	-1.20928	NA	-1.05324	-7.1094	-1.14062	NA	NA
SARS	-31.4638	-1.11153	1.01124	1.17388	-11.1981	1.17036	NA	NA
NDNL2	-3.68494	-1.03479	NA	NA	-2.00688	-2.23706	NA	NA
EPX	3.12425	1.05556	-1.19515	-2.02703	2.06035	NA	-1.3179	NA
CPSF7	-35.5739	1.01243	-1.08696	-1.08777	-6.59404	1.27269	NA	1
KIAA0317	-2.28944	NA	1.576	1.21111	-9.93885	NA	NA	NA
ARHGAP4	-10.7714	-1.65644	1.29327	1.05574	-3.72707	NA	1	NA
KDM6A	-2.9763	-1.05012	NA	-1.02403	-4.10933	-1.43489	NA	-3.12934
CCDC83	2.53601	-1.00196	NA	-1.02247	3.94554	-1.20155	NA	NA
DYNC1H1	2.04496	1.07037	1.01238	1.01175	2.17408	1.05081	NA	1
MRPL54	-12.6914	1.05714	-1.10219	-1.07955	-19.2042	NA	NA	NA
METRN	-209.993	1.11649	1.12716	-1.18791	-18.4442	1	1.36548	NA
MAU2	-3.25976	1.29732	-1.65	1.07104	-4.4916	-1.3179	NA	NA
HINT3	-4.25186	1.05268	1	-1.21768	-6.58007	-1.10952	NA	NA
RPL32	-2.12593	NA	NA	NA	-2.77141	-1.94371	NA	-1.47245
ACTR1A	-31.4638	1.36853	-1.94118	-1.226	-7.45414	NA	NA	1
NTAN1	-3.76159	-1.07935	NA	-1.00686	-6.59404	1.32472	NA	NA
TMEM44	-6.09433	1.10894	-1.14904	-1.06469	-3.6315	1.09086	NA	1
DSG2	-2.55112	1.2188	NA	-1.09533	-2.11621	1.46186	1	NA
SAPCD2	-2.40939	1.2318	1.2099	1.26676	-4.10933	-1.12665	NA	NA
ORMDL3	3.57868	1.00718	NA	1.30657	2.95717	NA	NA	NA
DNAJA3	-10.6989	1.06727	1.38843	-1.20509	-4.13906	-1.29993	NA	NA
PRDM4	-2.55929	1.09867	-1.16	-1.49538	-7.93197	1.17917	NA	1.2576
PAN2	2.48952	-1.60465	-1.98062	-1.1	3.03917	NA	NA	NA
DMPK	-5.24396	-1.41691	-1.25163	1.1344	-7.64527	NA	1	NA
ARL2BP	-4.9605	1.15806	NA	1.22449	-4.48093	-1.25859	NA	NA
RAPGEFL1	-2.40939	1.15031	-1.97222	1.03065	-5.92029	1.15724	-1.01083	NA
CD99	-18.4355	-1.48702	1	-1.59547	-32.8593	1.08858	NA	-1.50459
INPP5J	-9.07063	-1.06452	1.47115	1.40845	-6.11622	NA	NA	NA
MUTYH	-6.37779	1	-1.15385	1.20096	-6.97631	NA	NA	-1.8963
RRP9	-6.66125	NA	-1.41176	-1.00877	-4.68273	NA	NA	NA
RAB26	-13.6059	1.2261	1.12195	-1.13818	-6.11622	-1.24071	NA	NA
ARL6IP6	-2.45654	NA	NA	-1.34615	-3.11654	NA	NA	NA
HSPA8	-73.6248	-1.11431	NA	-1.60795	-8.66658	-1.01772	NA	-1.05081
PRKCD	-3.9684	-1.0228	1	-1.12023	-6.49848	-1.5474	1	1.02992
DSC2	-4.81877	-1.11776	NA	-1.35535	-2.10245	-1.23751	1	1
ARAP1	-39.5423	-1.07742	-1.09407	-1.0305	-5.73395	1.41811	1	1
MNF1	-59.481	-1.04138	NA	-1.37217	-34.5915	NA	NA	-1.24287
IMMT	-23.7867	-1.04029	NA	1.03846	-4.47583	NA	NA	NA
IDNK	4.31714	1.22202	NA	1.55102	2.14855	-1.44748	NA	NA
DHX15	-9.61151	-1.13415	NA	-1.38158	-17.5896	1.35896	NA	1
CNOT6	-7.79507	-1.01011	NA	-1.10633	-5.82952	-1.10328	NA	-1.076
RPUSD3	-5.24396	1.0322	-1.27586	-1.3525	-6.21178	-1.27615	NA	NA
RGAG4	2.71351	1.55939	NA	NA	2.01391	1.02004	NA	NA
MYBL2	-36.566	1.06587	1	1.00511	-6.21178	1.01826	NA	1
RPS13	-11.5999	-1.04	-1.2	-1.16667	-5.88326	1	NA	-1.71327
C12orf10	-15.165	1.20919	-1.26804	-1.11772	-32.7791	NA	NA	NA
TAPBP	-38.224	-1.55435	-1.0199	-1.00444	-2.59879	NA	NA	NA
COMMD5	-6.98581	1.19937	1.5614	-1.14843	-3.39483	1.39461	NA	NA
FADS2	2.14843	1.21569	-1.59091	-1.26667	5.1537	1	NA	1
CASD1	-13.4748	-1.30098	NA	-1.52702	-5.63839	NA	NA	NA
LTBR	-40.1092	NA	1.04717	-1.2792	-15.2905	NA	NA	NA
SMC4	-2.32004	-2.20833	-1.18495	-1.23629	-2.37508	-1.18465	NA	-1.35149
APOBEC3B	-11.0548	-2	1	-2.16279	-3.44037	NA	NA	NA
CARS	-3.54322	1.31805	1.37097	-1.12146	-5.82952	NA	NA	1
ATP2C1	2.68093	1.04684	-1.03448	-1.17969	2.01513	-1.19999	NA	1
RCC2	-7.51162	-1.10759	-1.18737	1.09925	-2.03559	1	1	1.46763
PRR5	-22.3931	1.06221	-1.44512	-1.10991	-2.67584	-1.51248	NA	-1.28032
NOP58	-25.2277	-1.01351	NA	-1.07732	-18.922	NA	NA	NA
AGTRAP	-5.66915	-1.47436	NA	1.09773	-2.16976	NA	NA	NA
ZNF366	-5.24396	1	-1.69143	-1.34286	-2.96254	NA	NA	1
FAM208B	-4.14341	-1.51649	NA	-1.29091	-17.7533	NA	NA	1
PNPLA6	-6.32732	-1.35458	-1.10884	-1.02386	-4.2049	NA	1	-1.00901
SPG11	-8.25878	-1.58462	-1.33333	-1.0292	-7.6896	NA	NA	-2.59257
CD58	-4.81877	1.3818	NA	1.41102	-6.30735	-2.08924	NA	NA
C11orf68	2.18439	-1.18533	-1.1913	-1.01335	3.66391	-1.3179	NA	NA
EPB41L1	-6.9447	-1.01541	-1.26361	1.02938	-2.86698	-1.12258	NA	-1.74843
DNAJC3	2.07692	1.04006	NA	-1.07206	3.01886	NA	NA	1
AHCYL1	-18.3494	1.18669	NA	1.13865	-21.2984	NA	NA	NA
FAM108A1	-9.31989	-1.05148	1.1165	-1.0898	-3.72707	1	1	1
ZNF410	-4.25186	1.32957	NA	1.06839	-6.51123	NA	NA	NA
PBLD	2.02881	1.2987	NA	-1.01786	2.55559	NA	NA	-1.12569
FOCAD	-5.08567	NA	NA	-1.1174	-2.5227	NA	NA	-1.66755
CDR2	-3.82667	1.01902	NA	1.37025	-2.38915	NA	1	NA
RPS19BP1	-5.62357	-1.40749	1.30684	-1.34454	-2.59756	NA	NA	-1.32687
MYEOV2	-4.51261	1.23902	NA	-1.02822	-8.14729	-1.89133	NA	NA
PBX1	-38.5617	-1.84307	-1.30435	-1.12064	-17.0107	NA	NA	-2.10864
PPP1R37	-23.2435	-1.22246	-1.11111	-1.21618	-9.36546	1.02056	NA	-1.18611
ZFP36L2	-2.26766	1.0153	-1.07193	-1.39545	-15.6728	-1.22685	NA	NA
SYTL1	-7.22816	1.09375	1.1074	1.01839	-7.64527	NA	NA	NA
LACTB2	-7.65335	NA	NA	NA	-3.15367	NA	NA	NA
ASH1L	-3.44633	-1.35294	1	-1.22731	-2.23131	NA	NA	-1.57809
PRPF3	-42.3769	-1.22608	NA	1.1451	-7.45414	1	NA	NA
CC2D1A	-30.1882	NA	1.09195	-1.0452	-19.3043	NA	NA	NA
DDX24	2.10706	NA	-1.6	1.21875	2.46472	NA	NA	NA
SLC35E2	2.15857	1.01181	-1.09483	1.08148	2.6295	1.65359	NA	NA
NFE2L2	-25.2277	-1.05561	NA	-1.09024	-5.00474	NA	NA	1.26086
FTL	-10.1919	-1.18699	NA	NA	-10.4658	NA	NA	-1.48614
LSMD1	2.12794	-1.01286	-1.25478	-1.40625	3.79079	-1.13463	NA	NA
KLF4	-2.69284	1.07391	1.31366	1.15233	-2.54805	-1.26898	1	-1.56541
CDPF1	-2.55112	-1.08228	1	-1.14169	-3.46986	-1.17858	NA	NA
ACAD11	-4.53532	1.0314	NA	-1.1991	-3.44037	NA	NA	NA
C4orf48	-68.2653	-1.12462	-1.91971	-1.02941	-39.9465	1	1	NA
FAM83H	-49.1798	-1.06898	-1.05071	-1.23065	-35.2314	-1.03456	1	NA
TM2D3	-6.80297	-1.13385	NA	-1.21804	-4.58716	-1.10553	NA	NA
RBBP6	-9.24667	1.09023	NA	1.15556	-18.0619	1.27546	NA	NA
NOL3	-12.4721	-1.28889	1.10693	-1.20973	-9.65215	-1.31737	1	1
ACSF2	-5.38569	-1.38509	1.09375	1.01073	-3.24924	2.55041	NA	-1.44969
HDAC3	-5.10223	NA	1	1.03704	-11.5635	NA	NA	NA
TRAF7	-15.165	1.36513	-1.014	1.09173	-17.393	NA	NA	1
POLA1	-2.26766	-1.13788	NA	-1.14218	-3.6315	-1.372	NA	-2.58918
ACTR6	-3.71086	-1.11612	NA	1.1537	-3.48346	1.03681	NA	NA
ECE1	-8.22026	1.03551	-1.17989	-1.12078	-4.30046	-1.10674	NA	1
TCEA2	-2.69284	-1.05926	-1.08649	1.07137	-12.997	NA	NA	1.94829
SH3D19	-2.71935	NA	-1.8	-1.12939	-2.88748	NA	NA	-1.18611
TRAPPC2L	-36.4659	-1.37656	-1.30159	-1.87828	-10.5797	1	NA	NA
FLOT2	-6.37779	-1.12242	-2.09375	-1.02834	-2.19801	NA	NA	NA
SH3BGRL	-7.9368	NA	NA	1.10526	-2.10659	NA	NA	NA
MTOR	3.25916	1.04185	1.08511	-1.14932	2.73176	NA	NA	-2.76759
PPM1H	-2.69284	-1.24545	1.29592	-1.20463	-5.35169	-1.51918	NA	1
GPBP1L1	-17.7161	NA	NA	-2.016	-3.27655	NA	NA	NA
PPL	-6.23606	1.10216	1.23873	1.19784	-7.16744	-1.50736	NA	1.0542
C6orf1	-15.3067	-1.12797	NA	-1.2395	-7.45414	-1.694	NA	NA
SYNGR2	2.70567	1.17386	-1.65789	-1.01831	3.35379	-1.08559	NA	NA
RPS2	-64.3385	1.24413	-1.43942	1.07836	-76.4828	1.90378	NA	NA
PITPNA	-4.39359	-1.02989	NA	1.00307	-4.25281	1	NA	1
ILK	-6.51952	1.09444	1.20833	1.07627	-7.45414	NA	NA	NA
NCOA3	-17.4326	1.2055	-1.125	-1.14237	-42.8777	NA	NA	1.24822
BRD4	-5.29757	NA	1.05882	-1.25937	-3.99937	NA	NA	NA
C19orf6	-5.9526	-1.25403	-1.02349	-1.05367	-5.82952	1	1	1
MTHFD1	-12.484	-1.20958	NA	1.18905	-9.60047	-1.04507	NA	NA
MRPL41	-7.31699	1.29467	-1.01719	1.18616	-7.45414	-1.09298	-1.00506	-2.68197
CUEDC2	-9.63755	1.04114	1.2	-1.53017	-23.0314	-1.77671	NA	NA
TMEM238	-8.9289	1.10972	NA	NA	-8.07516	-1.89211	NA	NA
PITHD1	-17.1492	NA	NA	2.08333	-19.3043	NA	NA	NA
MTHFD2	-62.6441	1.08929	NA	-1.1931	-36.9728	-1.42653	NA	1
GTF2F2	-8.96512	1.29019	NA	-1.04737	-2.27099	-1.57453	NA	NA
CRABP1	-2.68954	-1.80162	NA	-1.6878	-2.9641	1	NA	-1.38107
RNF113A	-4.53532	-1.10221	NA	NA	-3.6315	-1.60618	NA	NA
AP2M1	-20.2672	1.0092	NA	-1.22963	-6.65932	1.00143	1	NA
YWHAH	-29.8294	-1.05912	NA	-1.36411	-20.1102	1	NA	1
KIAA0664	-4.67704	-1.02197	-1.04591	1.08266	-8.79206	-1.93386	NA	1
VAPB	-4.53532	1.24745	NA	1.23684	-2.57619	1.11916	NA	NA
LIMA1	-3.11803	-1.83728	NA	-1.12151	-2.76032	1.16187	NA	1
DPM3	-2.69284	-1.39394	NA	NA	-6.59404	1	NA	NA
PACSIN3	-11.0249	1.0031	-1.6	-1.03089	-5.35169	1.47203	1	NA
TUFT1	-4.17638	NA	-1.53023	-1.29518	-2.12892	1.07894	NA	-1.05432
JUND	-4.98471	-1.7549	NA	NA	-12.6147	NA	NA	NA
CSRP1	-30.3326	1.10211	NA	1.02191	-9.60153	-1.42008	NA	-1.46658
MRRF	-17.9995	-1.3	NA	-1.02174	-2.10245	NA	NA	NA
COG4	-2.40939	NA	-1.01639	-1.06939	-10.4167	NA	NA	NA
GRIP1	-4.67704	NA	1.65789	-1.07388	-2.77141	NA	NA	1
C1QBP	-96.9424	1.11416	NA	-1.54386	-36.1174	-1.24345	NA	NA
NDUFB8	-7.79507	1.19903	-1.30909	1.16627	-7.07187	NA	NA	NA
IKBKG	-8.9289	-1.0841	NA	1.06579	-3.21875	-1.09742	NA	1
FURIN	-4.89006	NA	-1.39031	-1.35762	-5.38649	NA	NA	1.15508
ZNF587B	-3.82667	NA	-1.72727	-1.07692	-3.24924	NA	NA	NA
PLEKHG3	-9.22126	1.07047	1.12249	1.2469	-2.9115	1	NA	1.13538
C5	2.5349	NA	NA	1.25714	2.26258	NA	NA	-1.05432
SLC2A10	4.4414	1.50472	1.2766	-1.03933	3.24534	-1.01172	NA	1
HAGH	-22.2514	NA	1.29577	1.20922	-20.8334	NA	NA	1
ANKRD26	2.92604	-1.1034	NA	1.15801	2.71629	NA	NA	-3.59141
NCAPD3	-7.36989	NA	-1.55556	-1.02727	-2.38915	NA	NA	1
DGKZ	-8.35756	-1.1179	1.04808	-1.03532	-3.05748	-1.1089	NA	1
TRAM2	-13.6059	-1.32948	-1.72	-1.05919	-3.9182	-1.01741	NA	-1.20905
GMIP	-6.09433	1.19403	-1.33803	1.00391	-5.63839	-1.16889	1	NA
SMOX	-3.9684	1.03272	-1.2	1.07647	-3.9182	NA	NA	-1.14326
CREBBP	-3.9684	1.13851	1.06882	1.12838	-6.40291	NA	NA	-1.0291
VEGFC	3.95656	-1.03196	NA	-1.04032	2.20419	-1.58148	NA	NA
C2orf61	-5.24396	-2.23256	NA	-1.26129	-2.48471	1	NA	-1.58148
WBP1	-15.7689	NA	NA	NA	-10.6259	NA	NA	NA
C19orf42	-5.24396	1.05599	1.16327	-1.01408	-2.13606	-1.49276	NA	NA
COQ5	2.05013	-1.5684	NA	-1.3029	2.24124	NA	NA	1
TTC12	3.15531	-1.16842	NA	-1.12595	2.48012	-1.98643	NA	-2.23076
SNX13	-2.9763	1.02824	NA	1.0431	-2.29358	1.30933	NA	1
TFE3	-8.36199	1.03169	-1.17778	-1.53929	-13.4748	NA	1	NA
WARS	-5.10223	1.36005	1.01266	-1.05902	-2.94547	1	NA	1
FAM100A	-19.9837	1.2042	1.25301	1.4953	-7.26301	NA	NA	-1.3298
MEPCE	-20.2672	NA	-1.3835	-1.04041	-8.69649	NA	NA	-1.4939
DEFA1B	2.10127	NA	NA	NA	2.56544	NA	NA	NA
CLDND1	-3.82667	-1.01408	-1.1	-1.36092	-10.7034	-1.28894	NA	NA
MRFAP1L1	-8.07853	1.02575	NA	NA	-9.84328	-1.71297	NA	NA
PIP5K1A	-4.04695	-1.57692	NA	-1.20585	-3.2461	1.06506	NA	NA
CARS2	-6.23606	-1.07935	-1.13889	-1.24138	-6.68961	-1.89759	NA	1
NAB2	-53.8569	1.04077	1.15122	1	-20.9289	NA	1	1.10754
TWF2	-5.52742	1.66342	-1.15323	1.08284	-2.29358	-1.39037	NA	NA
C17orf89	2.0353	-1.35544	-1.08052	-1.24704	2.4391	NA	1	NA
TRAPPC2	-5.52742	-1.45556	-1.82353	-1.01667	-2.86698	NA	NA	NA
SERP1	-21.8262	-1.32102	NA	1.15209	-4.14854	1.09745	NA	NA
SOLH	-2.69284	1.15766	1.20124	1.10436	-4.96943	-1.26506	1	1
SCD	-20.9758	-1.14593	NA	-1.56098	-13.9526	2.36449	NA	NA
C14orf80	-10.2045	1.19012	1.45352	1.36321	-3.44037	1.2826	NA	NA
EGLN1	-16.9057	-1.08588	NA	-1.4186	-3.15367	1.10855	NA	NA
POLR1A	-6.9447	NA	-1.33333	-1.1284	-2.06467	-1.28067	1	1
FEM1A	-2.69284	1.04985	NA	NA	-4.68273	1	NA	NA
TM9SF4	-8.9289	-1.46825	-1.59821	-1.34566	-6.40291	NA	NA	NA
ANTXR1	-2.0678	-1.13459	-1.81481	-1.13607	-2.0976	NA	NA	-1.05525
ATP6AP1	2.09007	1.18082	-1.54545	1.27518	2.11297	-1.22018	NA	NA
TERF2	-2.40939	-1.14363	-1.26316	1.07778	-2.10245	-1.1514	NA	NA
ZDHHC12	2.32267	NA	1	-1.23077	4.34436	NA	NA	NA
C3orf17	-2.06469	-1.40741	NA	-1.22981	-2.4818	NA	NA	NA
ACADVL	-18.8499	NA	-1.21088	1.02415	-8.0071	NA	NA	NA
PRRT1	2.48175	1.05769	1.10482	-1.46552	2.10125	NA	NA	NA
ZNF414	4.08993	1.21308	-1.20625	-1.02823	2.5912	-1.68154	NA	NA
CCDC86	-6.27987	1.12358	-1.01235	-1.02459	-3.79411	NA	NA	NA
TTC39C	-2.99157	-1.13227	1.09091	1.03816	-3.06664	-1.30255	NA	-1.917
JRK	-2.55112	NA	-1.04412	-1.01887	-6.30735	NA	NA	1
MAD1L1	-3.53589	-1.24837	1.01046	-1.02318	-3.30776	NA	1	-2.31581
IL13RA1	-52.5682	1	NA	1.1056	-30.9633	NA	NA	1
NHP2L1	-5.24396	NA	NA	-1.08134	-5.25612	NA	NA	NA
GPS1	-17.6042	-1.19341	-1.23188	-1.05119	-12.6147	1.2446	NA	NA
SLC36A4	3.05195	-1.34366	NA	-1.24869	2.1996	NA	NA	-1.38794
TCTA	-2.3907	1.19351	NA	NA	-2.91626	-1.13092	NA	NA
PRKX	-11.1966	-1.28241	1.06122	-1.14563	-5.73395	1	1	-1.71327
NAA60	-73.025	1.12832	1.01538	1.11508	-23.5092	1	1	-1.67111
ENO2	-4.39359	1.18658	-1.08333	1.68085	-20.4511	NA	NA	-1.33809
NUDT14	-13.6059	1.73274	-1.03509	1.42974	-5.44725	1.40083	NA	NA
TBC1D20	-2.40939	-1.0625	1.24528	1.01703	-2.58028	1.01737	NA	NA
B2M	-90.7063	NA	NA	1.82353	-157.877	-1.22203	NA	-1.00012
SEPHS1	-4.11013	-1.15948	-1.41237	-1.16659	-5.95998	-1.188	NA	-3.08783
H3F3C	-25.2489	1.1129	NA	NA	-11.0217	NA	NA	NA
LYPD3	2.14499	1.33333	-1.08205	1.00632	3.53524	NA	1.67582	-1.45926
DMRTA1	2.17372	1.08588	NA	NA	2.0983	NA	NA	NA
ZMYM6NB	-36.2825	NA	NA	1.4	-4.77829	NA	NA	1
SPEN	-28.204	NA	1.09492	-1.01923	-2.96254	NA	NA	NA
C1orf159	-11.0548	1.13121	1.10817	-1.06808	-4.01377	-1.73325	NA	-1.07314
ATP6V1A	-8.69345	NA	NA	-1.15789	-3.12457	NA	NA	NA
TRAPPC5	-16.2988	-1.63158	NA	-1.44	-39.0837	1.8665	1	1
IER5L	-4.9605	1.0487	NA	NA	-3.82263	1.15906	NA	NA
CLK3	-7.22816	NA	-1.48819	-1.37206	-3.53594	NA	NA	1.16691
OXR1	-10.5136	1.00632	NA	1.07816	-7.83558	-1.3238	NA	-1.23902
ZNF259	-3.25976	1.20641	NA	1.68667	-2.90057	NA	NA	NA
FIS1	-11.0963	-1.03305	NA	-1.52686	-8.57503	-1.76651	NA	NA
HNRNPK	-4.53532	NA	NA	NA	-9.55659	NA	NA	NA
REPS2	-3.68494	-1.38164	NA	-1.03584	-8.31423	1.0125	NA	-1.44969
PPP2R2C	-8.50372	-1.16661	-1.15633	-1.17751	-7.0504	-1.12854	NA	-1.08108
ANO10	-10.7714	-1.52153	1.04762	-1.27157	-6.59404	1	NA	-1.07902
ZNF524	-11.48	1.00351	-1.10922	-1.08483	-4.01377	1	NA	-2.10864
SFMBT2	3.62981	-1.03093	-1.42373	1.06306	3.07134	1.70964	NA	-1.07615
FAM53C	-26.3615	NA	1.24359	1.00249	-8.69649	NA	NA	NA
FRAT2	-20.416	1.00704	NA	NA	-2.29358	1.5533	NA	NA
ZBTB26	-17.9995	-1.32812	NA	-1.15313	-3.82263	NA	NA	NA
FOXN2	-5.9526	-1.0541	NA	-1.32108	-3.72707	NA	NA	-1.43962
SETD5	-25.3694	-1.15854	NA	-1.35542	-10.5122	-1.32625	NA	1
GALNT12	2.5562	1.48318	-1.04082	1.02083	3.93111	-1.12621	NA	1
VPS16	-4.25186	NA	-1.09524	-1.64286	-3.53594	NA	NA	NA
SLC35B1	-6.80297	-1.32245	NA	-1.30213	-4.10933	NA	NA	NA
TCEB3	2.06626	-1.28325	-2.3	1.03463	2.37939	-1.38513	NA	1.72757
MPHOSPH8	-6.66125	NA	NA	-1.20976	-2.58028	NA	NA	NA
IGFBP2	2.54292	-1.04074	-1.3234	1.17558	6.00181	-1.16979	NA	NA
LRRC61	-2.98551	-1.42654	-1.37241	-2.88298	-8.02753	-1.13148	NA	NA
RBX1	-14.8828	-1.14307	NA	1.26752	-11.2417	1.07157	NA	NA
NOL11	-3.40149	1.07707	NA	-1.58726	-2.10245	NA	NA	NA
ATF5	-2.83457	NA	1	NA	-2.32842	NA	NA	NA
PSMD2	-52.8648	1.24111	-1.6	-1.27933	-15.5772	-1.10423	NA	1
TOR2A	-5.52742	1.20437	1.16788	1.17805	-2.96254	1	NA	NA
AP2B1	-2.55112	1.1453	NA	1.02357	-3.9182	NA	NA	-2.19707
CHTF18	2.42649	1.04679	1.15608	1.08778	2.97152	-1.12849	NA	NA
CENPBD1	-3.68494	-1.00195	NA	NA	-6.49848	1.41426	NA	NA
ZBTB7A	2.33018	-1.13722	-1.16447	-1.05913	2.50297	1.03508	NA	1.0571
PLEKHA1	-12.3304	-1.12043	1.08333	1.07305	-3.82263	-1.15828	NA	-1.11544
ZFPL1	-4.39359	NA	-1.08108	1.4	-3.44037	NA	NA	NA
PGGT1B	-16.8218	-1.14574	NA	1.03443	-5.58954	NA	NA	NA
CHCHD5	-42.5762	-1.4195	-1.10227	NA	-46.7317	NA	NA	NA
RRAGC	-2.69284	1.26117	NA	1.07812	-2.38915	NA	NA	1
KCTD17	-15.8736	-1.16939	-1.2327	-1.20577	-12.6147	NA	NA	NA
DVL1	-23.8104	1.05828	1.09213	1.07056	-13.2837	-1.17466	1	-1.09093
GCH1	-11.6217	1.2281	NA	1.05754	-5.73395	-3.01837	NA	1.07741
AQR	-2.12593	-1.22242	NA	-1.17986	-2.38915	1	NA	1
TXNL1	-10.1943	1.3617	NA	-1.20492	-2.67668	1	NA	NA
AMDHD2	-4.25186	1.20855	-1.135	1.15194	-3.24924	-1.07388	1	NA
NARFL	-21.5428	1.37849	1.34836	1.14088	-6.40291	-1.35999	NA	NA
PPDPF	-117.21	-1.05288	1.43468	1.21064	-61.984	1	NA	-1.56502
C14orf166	-6.9447	-1.25543	NA	1.13684	-13.6373	NA	NA	NA
RPL39	-19.3509	-1.29185	NA	NA	-7.04661	1.41673	NA	NA
GBA	-8.22026	-2.38462	NA	-2.04348	-2.00688	NA	NA	NA
SRRT	-13.4642	-1.44466	-1.12077	-1.01742	-2.96254	1	NA	1
FAM190B	-2.40939	1.08931	1	-1.23729	-3.05811	NA	NA	NA
RND3	5.21694	NA	NA	1.11579	2.78063	NA	NA	-1.38759
COMTD1	2.2926	-1.08612	1.06569	1.06095	2.01893	NA	NA	NA
MDM1	2.81182	-1.30412	NA	-1.22715	3.9474	NA	NA	NA
EPHB3	-3.9684	1.05464	1.07534	1.05629	-2.10245	-1.838	1	1.00189
IL1RAP	-8.75959	-1.40691	-1.35484	-1.25935	-5.97556	1.00752	NA	-2.24043
PYGO2	-4.81877	-1.14304	1.03738	1.31818	-3.05811	1	NA	-2.74269
TRIB1	-72.7068	-1.03203	1.14815	-1.05257	-8.31423	-1.01359	NA	NA
MED6	-5.66915	1.73333	-1.02941	-1.08824	-3.66254	NA	NA	NA
LRIG1	-2.12593	-1.23702	-1.10588	-1.08311	-2.76646	-1.59049	1	1
TPRN	-21.1176	1.111	1.26772	1.4854	-5.63839	-1.24411	NA	NA
RALGDS	-7.79507	1.19936	1.25364	1.05967	-2.19801	-1.25164	NA	1.114
RABL6	-21.2593	NA	1	1.1774	-40.2332	NA	NA	NA
PRKACB	-2.83457	1.06667	NA	-1.38944	-4.30046	-1.19071	NA	1
TMED2	-26.0803	1.08127	NA	-1.02649	-6.85319	NA	NA	NA
ZNF354A	-3.68494	1.06983	NA	-1.22922	-2.01572	-2.08414	NA	1
CIR1	-3.4675	NA	1	1.27381	-3.31895	NA	NA	1
CINP	2.8583	-1.00364	NA	1.08621	2.15699	NA	NA	NA
U2AF1	-29.5219	-1.0847	1	1.00146	-26.2597	1.09858	NA	1.61389
FLYWCH2	-7.40495	1.02771	-1.18182	1.20158	-2.40276	NA	NA	NA
MDH2	-62.2202	1.105	-1.37415	-1.07264	-18.8029	1	NA	-3.03514
SRRD	-7.51162	-1.01518	NA	1.06667	-8.02753	-1.18564	NA	NA
SOCS4	-2.40939	1.47655	NA	1.12802	-2.24119	NA	NA	NA
POR	-51.5892	-1.36282	-1.09897	-1.25748	-7.26301	-1.06951	NA	1
CTSD	-130.385	-1.08734	1.06034	1.13093	-30.1994	NA	1	1
CSRNP1	-7.51162	-1.04441	-2.06667	-1.23625	-3.34481	NA	NA	-1.23175
TRIM14	-8.47611	1.10192	-1.00837	1.24167	-4.09832	-1.3179	1	NA
FAM96A	-11.4293	-1.04194	NA	-1.74011	-2.65427	NA	NA	NA
TUBB3	-4.39359	-1.0886	-1.23511	-1.24553	-5.90226	1.11032	NA	1.46066
THOP1	-11.9052	-1.31024	-1.09884	-1.08926	-5.73395	1	NA	1
RIOK3	-4.39359	1.02454	-3.47368	-1.18043	-2.48471	NA	NA	1
PGBD3	2.24618	NA	NA	NA	2.04603	NA	NA	NA
CXXC5	-5.24396	-1.06233	-1.04464	-1.18302	-7.41938	1.00895	1	-1.03089
ZNF653	-2.83457	-1.07222	1.07221	-1.05546	-2.10245	1.61955	1	NA
TGFB1	-38.9754	-1.01217	-1.02222	1.00752	-51.2233	NA	NA	NA
SMCR7	-6.6735	-1.38431	-1.02451	1.16418	-3.72707	-1.24467	NA	NA
AP2S1	-17.4845	-1.08581	1	1.39233	-12.0634	NA	NA	-1.13396
NEDD1	-12.1887	1.03525	NA	-1.13411	-2.56045	NA	NA	-1.05557
ENOPH1	-26.4715	NA	NA	-1.27638	-3.4457	NA	NA	NA
TINF2	-10.7156	1.242	-1.33333	-1.2	-4.01377	-1.35254	NA	NA
SF3B5	-88.8639	-1.03167	NA	NA	-38.8012	NA	NA	NA
TCEAL4	-4.90875	1.23429	NA	NA	-7.6599	NA	NA	-1.01362
HIAT1	-5.52742	1.0793	NA	1.03979	-10.4463	NA	NA	NA
ASB1	-2.40939	1.28303	-1.06757	1.08117	-3.82263	1.25157	NA	-1.45974
LCMT2	-6.80297	NA	NA	NA	-4.87386	NA	NA	NA
PPT1	-6.85802	1.08895	NA	-1.26207	-4.73266	NA	NA	NA
BIRC2	-8.22026	-1.06412	NA	-1.04792	-5.16056	-1.03875	NA	-1.97685
H2AFX	-3.07834	-1.16677	NA	NA	-6.34272	-1.78402	NA	NA
B3GNT1	3.02812	-1.05824	NA	NA	2.26587	-1.09608	NA	NA
RPL30	-10.353	-1.36472	-1.24138	-1.1047	-28.2202	1	NA	NA
C12orf57	-25.5545	1.17094	-1.39877	1.2533	-39.5744	1	NA	-2.49387
HAUS8	2.70463	-1.0409	-3.17647	1.14502	2.01032	1.13345	NA	NA
NUP50	-2.45462	NA	NA	1.11842	-2.9443	NA	NA	NA
RUVBL2	-13.8894	NA	-1.15058	1.008	-7.07187	NA	NA	1
ABCA12	4.85465	-1.03361	NA	-1.18216	2.78577	NA	NA	1
RPLP2	-18.4109	-1.19881	1.05042	-1.06941	-16.1611	NA	NA	NA
RNF5	-20.9758	NA	NA	NA	-6.02065	NA	NA	NA
UROS	-7.9368	1.0063	NA	1.04147	-3.6315	1	1	1
SPNS1	-19.842	1.27793	1.17402	1.15502	-8.69649	NA	NA	NA
PIEZO1	-29.1961	-1.08098	-1.01798	-1.114	-14.6216	-1.02241	1	1.00754
POLQ	2.19834	-1.30026	NA	1.0694	3.58609	NA	NA	-1.97685
FAM173A	-19.4168	1.35711	-1.3194	1.19928	-5.16056	1	1.1382	NA
ANKRD9	-8.78718	1.31532	-1.0506	1.09278	-2.58028	-1.78216	1	-1.09137
FAM120AOS	-9.49582	1.3116	-1.34028	1.1605	-2.11485	-2.02991	NA	1
RDH11	-14.7454	1.44805	NA	1.30435	-3.14571	NA	NA	NA
ATG16L2	-7.22816	-1.26364	-1.16974	-1.04316	-2.77141	1.63047	1	NA
TSTD1	-6.37779	1.31459	-1.06236	1.0477	-5.06499	NA	NA	NA
FAM91A1	-13.7477	1.00367	NA	-1.33746	-5.4382	-1.83377	NA	1
ATL3	-60.0109	-1.10923	NA	1.16092	-5.4895	NA	NA	1
LAMA5	-4.11013	1.02807	1.0248	-1.02186	-12.5191	1.20869	1	1
GYG2	-2.9763	-1.42788	-1.53398	-1.33224	-2.77141	-1.21838	NA	NA
RALB	2.41709	1.08171	NA	-1.38499	2.84283	-1.34726	NA	NA
ADPRHL1	3.02484	-1.04444	1	-1.15946	2.99523	NA	NA	NA
ZBTB4	-32.1724	-1.42679	-1.20461	1.01566	-31.5367	1.75503	NA	-1.28881
ABHD14B	-11.48	NA	-1.25	NA	-21.0245	NA	NA	NA
C6orf120	2.14521	-1.0733	NA	NA	2.30053	-2.37222	NA	NA
ZNF829	2.13017	-1.01365	NA	-1.60396	2.04436	1.08896	NA	-1.41572
KCTD9	-2.69284	NA	NA	NA	-6.54929	NA	NA	NA
ARL8A	-59.8095	-1.1565	NA	-1.05297	-10.13	1.18247	NA	1.10433
SIGMAR1	-4.95527	1.12301	-1.21212	1.584	-2.47718	NA	NA	NA
MSTO1	-2.90031	NA	NA	NA	-2.20031	NA	NA	NA
CLIC1	-321.701	1.21076	NA	1.30603	-44.6293	NA	NA	NA
MCL1	-55.4159	-1.19241	-1.35294	-1.17283	-37.2493	NA	NA	NA
SNTB2	-3.9684	-1.00974	NA	1	-6.59404	1	1	-1.37721
PRRT3	-5.9526	NA	-1.57411	NA	-3.24924	-1.32934	1	NA
TXNIP	2.16484	-1.01544	NA	NA	2.06798	NA	NA	NA
TMEM205	3.00466	1.17143	1	1.21233	2.57151	NA	NA	NA
NNMT	-2.12593	NA	NA	NA	-3.05811	NA	NA	NA
RFXANK	-15.4484	NA	-1.05556	-1.21739	-9.26989	NA	NA	NA
TMEM134	-44.2193	1.10529	-1.20229	1.13327	-25.7072	-1.16766	NA	1
SFXN3	-5.9526	NA	-1.14583	-1.22581	-5.82952	NA	NA	NA
SPATA7	-2.40939	-1.09148	-2.44444	-1.04601	-3.9182	NA	NA	1
STAT1	-2.21476	1.45261	1.33333	1.21885	-2.70658	-1.15657	NA	NA
NCOA6	-3.9684	-1.83767	NA	-1.14161	-5.92508	-1.52834	NA	-3.82191
PPP4R1	-17.4645	-1.03834	-1.46154	1.07051	-4.11403	-1.5349	NA	-1.35251
PTTG1	-27.3844	NA	NA	1.16129	-20.1644	NA	NA	-1.11281
PDCD10	-28.7709	1.04769	NA	-2.11765	-34.117	NA	NA	NA
CAMK2G	2.14328	-1.14314	-1.5625	-1.21261	2.32759	-1.05432	NA	NA
CXorf38	-2.26766	1.85833	-1.23438	-1.36667	-2.78554	-1.11231	NA	NA
MKRN2	-13.4966	-1.14996	NA	-1.1518	-3.43476	NA	NA	-1.16831
KIAA0556	-3.82667	NA	1.13905	1.03871	-2.58028	NA	NA	1
TFG	-15.4225	-1.29048	NA	-1.00713	-2.23253	NA	NA	1.33857
FAM86B2	3.01632	NA	1.2	-2.05714	2.61183	NA	NA	-1.10697
ECI2	-14.7924	-1.31633	NA	-1.02297	-14.0077	NA	NA	-1.18425
PTBP1	-24.8597	-1.04322	-1.01311	1.06306	-6.88579	-1.15315	NA	1.09442
LPAR2	-24.5191	1.03625	NA	1.26045	-3.82263	NA	NA	NA
EFCAB4A	-2.9763	-1.30466	1.28902	1.00356	-26.9496	-1.35651	1	NA
BATF	-10.0627	NA	NA	1.07292	-3.9182	NA	NA	NA
STMN1	-2.21255	1.23607	1.32258	-1.08078	-2.3821	1.0345	NA	-1.13057
PEX11B	-12.045	-1.30567	NA	-1.01255	-5.3992	NA	NA	NA
BLVRB	-36.0321	-1.17689	-2	-1.20202	-8.11678	-1.71686	NA	NA
GALNT10	-10.3669	-1.15124	NA	1.12554	-2.1338	NA	NA	1
UFC1	-63.5346	-1.57627	NA	-1.21739	-12.9598	NA	NA	-1.86086
C9orf156	-5.10223	1.29644	1.72727	1.61881	-3.15367	-1.48641	NA	NA
ATP2A3	2.06485	1.11655	1.06206	1.02586	8.45349	-1.87995	1	-1.3088
TOR1B	-2.69284	1.13681	NA	1.09302	-2.29358	NA	1	1.0662
WEE1	-8.64545	-1.08437	NA	-1.16005	-10.4833	-1.12741	NA	-2.50401
MVP	-32.7393	NA	1.09867	1.32292	-2.00688	NA	1	1
ETF1	-20.2672	1.04553	-1.9	-1.38356	-19.1132	NA	NA	NA
SSR4	-55.5576	NA	NA	1.21111	-22.7381	NA	NA	NA
ZNF846	2.78859	1.05754	NA	-2.2069	2.62228	1	NA	NA
BANF1	3.69584	NA	NA	NA	7.52798	NA	NA	NA
INTS3	-9.63755	-1.48438	-1.16667	-1.25773	-4.68273	NA	NA	1
EBP	-40.6761	-1.11278	NA	-1.11823	-10.7214	-1.17677	NA	NA
UBAP1L	2.61301	NA	-2.18143	-1.61538	3.1705	NA	1	NA
ISG15	-113.241	1.22667	NA	NA	-194.462	NA	NA	NA
TEAD4	-5.10223	-1.06046	-1.07442	-1.01149	-5.54282	1	NA	-1.57708
ZNF498	-16.1571	1.02961	-1.59551	-1.39474	-2.10245	NA	NA	NA
FAM84B	-8.93986	-1.27212	1.19614	-1.04185	-2.4776	NA	-1.03802	NA
CREBL2	-5.76235	1	-1.56	1.05556	-2.13995	NA	NA	1
TGDS	-2.6602	1.16398	NA	-1.06557	-2.52566	NA	NA	NA
AVL9	-11.1966	NA	NA	-1.15333	-5.25612	NA	NA	NA
ICK	-18.8756	1.02976	1.63636	1.02186	-20.6416	NA	NA	NA
CASP3	-3.40149	1.58333	NA	-1.06356	-3.6315	-1.08946	NA	NA
LRRC47	3.75721	-1.16114	1.03306	-1.33465	2.5556	1.11198	NA	1
ATG4A	2.70463	NA	NA	-1.04054	2.09922	NA	NA	NA
TBC1D16	2.27218	NA	-1.18367	-1.18167	2.2944	NA	NA	-1.01823
NDUFC2	2.8983	NA	NA	NA	2.39467	NA	NA	NA
DYRK1B	-2.40939	-1.53448	-1.05102	1.09202	-3.6315	NA	NA	1
TPRA1	-5.24396	-1.51336	-1.13953	1.20613	-2.43136	1	NA	1
SLC25A30	-6.23606	1.1122	NA	1.22303	-3.53594	NA	NA	NA
KRTAP5-11	2.21538	NA	NA	NA	2.47863	NA	NA	NA
COPS7B	2.17372	1.11683	1.29167	-1.11468	2.32564	NA	NA	NA
LHX1	-3.54322	-1.12196	1.07733	1.00796	-2.19801	NA	NA	-1.67404
CCT7	-8.22026	-1.34511	NA	-1.0123	-5.06499	-1.42535	NA	NA
EEF1A2	-33.448	-1.0726	-1.15873	1.12425	-101.491	1	1	1.67024
RPS15	3.02957	-1.3094	-1.25778	1.10749	2.21693	-1.07877	1	NA
HSD3B7	2.1795	1.19683	-1.03422	1.47805	2.89883	NA	NA	NA
VDR	-15.165	-1.15511	1.14091	-1.01332	-7.93197	NA	NA	NA
SLC35A4	-2.25077	NA	-1.51724	NA	-2.25318	NA	NA	NA
MLX	-3.91205	1.10383	-1.13971	1.02003	-3.9182	1	1	-1.37577
ANXA2	-5.26122	-1.32964	-1.4717	-1.38732	-5.67031	NA	NA	-1.53135
PHAX	2.63213	-1.07087	1	1.12002	2.93856	1	NA	-2.50401
EML2	-8.9289	-1.16216	1	-1.10317	-4.77829	NA	NA	NA
RWDD2B	-3.25976	1.45183	NA	1.12104	-7.45414	NA	NA	1
BLOC1S1	-18.4247	1.18851	NA	-2	-15.6558	NA	NA	NA
NCOA5	-6.37779	1.51931	1.18966	1.1605	-4.68273	1.3524	NA	NA
INPPL1	-42.9438	-1.17074	-1.24894	-1.13146	-5.36098	1.06361	NA	NA
TK1	2.0984	NA	-1.76923	-1.33425	4.52713	NA	NA	1
PRKCSH	-7.79507	1.25869	-1.55725	-1.21957	-2.48492	NA	NA	NA
C2orf18	-11.1966	-1.2945	-1.86207	-1.27377	-3.81313	1	NA	-1.72021
DOC2A	3.26059	-1.23864	1.0887	1.0745	2.64299	1.21479	NA	NA
C6orf211	-90.8481	NA	NA	NA	-61.4489	NA	NA	NA
RPL26	-29.4875	-1.19531	NA	-1.21667	-24.5423	NA	NA	NA
GGH	2.07504	-1.01958	NA	-2.52542	2.44992	1.12191	NA	NA
PTTG1IP	-18.283	-1.25127	-1.33333	1.06425	-3.12174	-2.24043	NA	1
ARHGEF11	5.44875	-1.1276	-1.43983	-1.60915	2.20241	1.27942	NA	NA
MCCC1	2.19725	-1.32009	NA	-1.09259	2.22673	NA	NA	-1.43202
PIK3R4	-3.11803	-1.33499	NA	-1.06383	-6.49848	NA	NA	NA
CNN2	-2.93404	1.30246	-1.20732	-1.14439	-5.54282	1.58189	NA	1
AP1S3	2.85443	1.19003	1.2233	-1.17125	3.34696	1	NA	-1.02415
VAC14	-2.55112	-1.06064	-1.1018	-1.02612	-2.67584	-1.11944	NA	-1.84506
SOGA1	-7.79507	-1.02683	-1.06918	-1.0996	-4.01377	-2.37222	1	1.51539
DNAJC14	-31.7472	-1.15809	NA	-1.20946	-16.0551	-3.55833	NA	-1.37124
OGT	-2.24943	-2	NA	1.04878	-2.88556	NA	NA	1.00905
HMOX1	-2.40939	1.07127	NA	1.08642	-5.66729	NA	NA	NA
SLC39A4	-2.43674	-1.13373	-1.00446	1.01286	-2.84212	NA	NA	NA
ARHGAP32	-2.26766	NA	-1.57692	-1.15138	-2.67584	NA	1	1
CITED2	-4.9605	-1.08937	-1.74009	-1.14124	-5.22236	-1.36052	-1.66917	NA
BMF	-4.25186	1.06997	1	-1.30882	-2.19801	NA	NA	NA
CLSTN1	-7.51162	-1.09278	-1.32143	1.09647	-7.79309	NA	NA	-2.76759
H3F3A	-16.8967	NA	NA	NA	-7.54866	NA	NA	NA
GLO1	2.52459	-1.30216	NA	-1.08394	2.04838	NA	NA	1
MRPS10	-11.3383	-1.03916	NA	-1.34211	-3.34481	NA	NA	NA
SIRT7	-7.51162	1.31979	-1.00495	-1.09425	-3.9182	NA	NA	1.03064
NKAIN1	-2.83457	-1.57049	1.59091	-1.17631	-4.4916	-1.25847	1	1
STXBP2	-7.22816	1.44186	-1.09322	-1.07143	-9.46102	NA	NA	1
IP6K2	-9.01945	-1.2994	NA	-1.03476	-6.89155	NA	NA	NA
ECM2	2.17372	NA	NA	NA	3.05684	NA	NA	NA
COTL1	-5.66915	-1.24867	-1.25138	-1.1691	-2.16324	1	1	-1.27967
RCOR1	-4.81877	1.31212	1.1875	1.24948	-5.06499	1.15818	NA	-4.00018
MKNK2	-4.39359	1.06704	-1.13121	-1.086	-15.7684	1	1	NA
PTPN1	2.73514	1.06218	-1.20455	-1.0631	2.82073	1.12998	NA	NA
TYW3	-2.9763	NA	NA	-1.58333	-2.77141	NA	NA	NA
YWHAG	-16.1571	1.03372	-1.01923	-1.07164	-24.683	-1.37503	NA	NA
TMEM68	-4.39359	-1.31167	NA	-1.30846	-4.96943	NA	NA	1.01896
ATP5J2	-7.79507	1.0544	NA	-1.86301	-4.26734	NA	NA	-1.20568
OSTC	-3.74715	-1.37158	NA	-1.14225	-7.13704	NA	NA	NA
TRMT1	-19.1334	-1.04616	-1.17365	-1.14218	-20.1644	1.31213	NA	NA
ZMYND19	-26.645	1.32365	1.84314	1.37475	-7.74084	-2.03949	NA	NA
VPS37C	-12.1887	-1.11578	-1.04011	-1.15549	-5.35169	1.94905	NA	NA
SOCS7	-13.7477	1.23137	-1.83333	-1.16667	-6.88074	-1.42157	NA	NA
EIF2B4	-10.4879	NA	1	-1.12	-8.21866	NA	NA	1
ZNF580	-9.77928	1.16301	1.15465	1.50339	-10.0344	-1.17268	NA	NA
SLC35F5	-49.4633	1.17674	NA	-1.13619	-8.79206	-1.17472	NA	NA
IL20	-3.56687	NA	-1.2	NA	-34.6904	NA	NA	NA
MARCKS	6.2485	NA	1.48148	-1.17988	2.96989	1.21255	1	-1.45358
LMNB1	-12.7556	-1.33619	NA	-1.16676	-11.5635	-1.13583	NA	-1.42053
TELO2	-13.3225	-1.01854	-1.00178	1.15277	-4.01377	-1.03442	1	1
DVL3	-22.652	-1.27794	-1.22872	-1.18382	-3.81642	-1.30183	NA	NA
PCDH1	2.18439	1.00505	-1.12302	-1.04287	3.20099	NA	NA	-1.31256
FDX1L	-12.7556	-1.43478	-1.22798	-1.18674	-9.65215	NA	NA	NA
KRT80	-2.62977	-1.48571	-1.25	-1.27168	-4.06662	NA	NA	NA
MRPL32	-10.0627	-1.13737	NA	1.49261	-12.1369	NA	NA	NA
NEK5	-7.51162	-1.04153	NA	1.02166	-2.96254	NA	NA	1
TRIM67	2.68093	1.03806	-1.1377	-1.107	2.45371	1.21773	NA	NA
PALM	-14.3146	1.13333	-1.05714	-1.00817	-2.58028	-1.51167	NA	-1.10419
WDR46	-7.51162	1.03986	1.18483	-1.01223	-20.5467	NA	NA	NA
OCIAD2	-24.6608	-1.61026	NA	-1.43784	-84.4802	NA	NA	1.08858
PARP12	-45.6366	-1.16585	-1.17582	-1.15267	-39.3639	1.34619	NA	-1.05394
CCDC125	3.12425	-1.23077	NA	-1.22785	2.13835	NA	NA	NA
CAPZA1	-4.55782	1.07674	1	-1.10354	-4.84725	NA	NA	NA
TBC1D13	-3.25976	1.00985	1.20906	1.0485	-3.15367	NA	NA	NA
CHMP2A	-18.1421	-1.04829	1	-1.12633	-18.566	-1.66481	NA	NA
C7orf50	-39.8257	1.0128	-1.04514	-1.06411	-47.0994	NA	NA	1.07103
CAPN13	2.46355	NA	1	-1.16874	2.77503	NA	NA	1
GTF2H1	-3.62227	NA	NA	-1.59756	-2.49112	NA	NA	NA
ZDHHC7	-15.8736	-1.02173	-1.17007	1.1107	-6.88074	NA	1	NA
PLCH1	4.70341	NA	-1.54438	-1.09265	3.88524	1	NA	NA
PSAP	-54.7073	1.19048	1	-1.31648	-21.3777	NA	NA	-1.7177
BST2	-2.48949	NA	1.23256	1.05882	-2.75966	NA	NA	NA
CYP4F22	-2.9763	-1.24309	-1.05442	-1.03212	-20.6422	NA	1	-1.07806
SDSL	-3.54322	-1.24771	-1.05	-1.4	-2.19801	NA	NA	NA
BACE1	-3.39731	-1.1271	NA	-1.14286	-3.96017	NA	NA	-1.71327
COPS5	-3.12964	1.06271	NA	-1.12667	-4.03365	NA	NA	NA
ZNF493	2.81327	-2.2	NA	1.07778	2.18206	NA	NA	NA
RAD23A	-39.5423	-1.08355	1.09211	1.1686	-14.1437	1	NA	NA
ACY1	-4.81877	-1.05732	NA	-1.22222	-2.67584	NA	NA	NA
SH3BP5L	-9.07063	NA	1.17647	-1.2234	-3.44037	NA	NA	NA
OR4K15	-4.67704	NA	NA	NA	-4.77829	NA	NA	NA
SCPEP1	2.04496	1.35624	NA	-1.07023	3.05481	NA	NA	NA
MAPKAPK5	-2.8	NA	NA	1.05042	-2.04313	NA	NA	NA
TOMM6	-78.1381	-1.16763	NA	-1.625	-30.7031	-1.15938	NA	1
STK36	-9.07063	NA	-1.38667	1.04242	-2.19801	NA	NA	NA
SPPL2A	-6.09433	-1.23383	NA	-1.17343	-4.4835	NA	NA	-1.24603
AHSA1	-27.2119	NA	NA	1.2093	-30.4855	NA	NA	NA
C17orf58	3.41904	-1.11829	-1.27586	-1.14897	2.93775	1.45914	NA	NA
MZT2B	-51.7437	NA	NA	-1.46939	-38.9188	NA	NA	NA
NDUFB7	-19.4168	-1.4697	-1.07619	-1.22951	-40.2332	NA	NA	NA
ROMO1	-20.5808	NA	NA	NA	-2.97018	NA	NA	NA
MFGE8	-3.9684	1.13008	-1.88095	-1.25507	-5.30306	-1.17253	NA	NA
CPSF1	-10.6296	-1.31156	-1.01649	1.03408	-5.5575	-1.4416	NA	-3.07331
AGRN	-4.43366	1.07451	-1.16941	-1.16097	-3.13003	-1.05432	1	-1.03624
FAM198B	-3.9684	NA	-1.13043	-1.2	-4.77829	NA	NA	NA
RNF167	-15.0232	1.05255	-3.1	-1.65625	-9.65215	-1.27481	NA	NA
AMFR	-2.26766	-1.0583	NA	-1.55357	-4.16936	-1.06173	NA	NA
PRMT5	3.23492	1.54839	NA	1.22566	2.04764	NA	NA	NA
SLC5A6	-11.2848	NA	1	1.42553	-12.2324	NA	NA	NA
SRXN1	-22.8413	-1.35291	NA	1.29008	-21.1201	1.24977	NA	NA
RPS20	-15.2012	NA	NA	NA	-3.40881	NA	NA	NA
LRRC24	-4.67704	NA	NA	NA	-3.12539	NA	NA	NA
MPHOSPH10	-2.26766	NA	NA	-1.18182	-3.82263	NA	NA	NA
TATDN2	-5.52742	-1.15329	-1.16535	1.00702	-2.77141	NA	NA	NA
SDCBP	-6.9447	-1.26265	NA	-1.72857	-5.01554	1	NA	1.04289
ATAD2	-49.605	1.14883	NA	1.0127	-5.35169	1.20224	NA	NA
NFKBIL1	-7.51162	NA	1.15698	1	-14.1437	NA	NA	NA
KRTCAP3	-4.11013	-1.04558	1.2703	1.10078	-3.34481	NA	NA	NA
G3BP2	-2.03223	-1.11595	1.22222	1.06373	-2.8894	NA	NA	1.1459
NPEPPS	-22.8183	-1.03792	NA	1.11617	-8.98319	1	NA	-1.18611
PYGB	-5.24396	-1.31147	-1.28145	-1.3549	-2.48471	-1.32609	NA	NA
CLIC3	-34.8652	1.64375	1.58355	-1.00568	-2.29358	1.1867	1	1
SENP2	2.37203	-1.17962	NA	1.07932	2.02567	NA	NA	NA
C17orf96	-31.8889	-1.12233	NA	NA	-4.58716	NA	NA	NA
PSMB7	-6.2247	1.39866	-1.03529	1.28791	-5.64303	NA	NA	NA
WDR92	2.12165	-1.02144	NA	-1.07273	2.25876	NA	NA	NA
DDX31	-7.22816	NA	1.06542	1.23214	-2.38915	NA	NA	NA
CERS5	-4.9605	-1.26952	NA	-1.14979	-11.9457	NA	NA	1
DNMT1	-13.4642	-1.11782	-1.05147	-1.17321	-10.8945	NA	NA	-1.45771
NUBP1	-10.7714	-1.35714	-1.30769	-1.04735	-4.01377	NA	NA	NA
RNF26	-3.40149	-1.24597	NA	NA	-3.44037	NA	NA	NA
TNRC6A	-6.51952	-1.00439	1.61667	-1.01154	-4.41811	NA	NA	1
BIRC6	-29.0544	1.24455	NA	-1.11408	-5.4624	NA	NA	1
P2RY6	2.03124	-1.47445	1.33929	-1.24125	2.66738	NA	NA	NA
FAM136A	-37.2732	-1.23502	NA	-1.17157	-42.5268	NA	NA	NA
SLC16A6	2.16294	-1.07475	-2.61538	-1.06676	3.43924	1.18245	NA	1.01619
NFIX	-23.3852	1.07916	1.11092	-1.00691	-2.67584	1	1	-2.75472
SUV39H1	2.22901	-1.2064	-1.08333	1.34301	2.59884	NA	NA	1.37835
SLX4	2.1826	1.27374	1.03237	1.04889	3.32395	-1.1501	NA	NA
RBM45	2.32658	1.60157	NA	-1.17403	2.67464	NA	NA	NA
SLC7A5	-11.0548	1.03849	-1.00404	-1.08962	-15.0447	-1.18611	NA	NA
GLTSCR1	-3.54322	-1.17444	1.04906	-1.0187	-3.24924	NA	1	1.12989
MBD6	-8.36199	-1.02823	1.00763	1.54348	-17.0107	-1.98248	NA	NA
AK4	-8.9289	1.31325	NA	-1.08559	-3.19538	NA	1	-1.11829
BCORL1	-5.10223	NA	-1.09152	-1.35235	-2.09946	NA	NA	NA
SDF4	2.91545	1.13357	1.10244	-1.01422	2.11148	1.72617	1	1
NBPF4	3.22889	NA	-1.4127	NA	2.64639	NA	NA	NA
BIVM	-4.81877	NA	-1.42857	-1.15517	-4.58716	NA	NA	1
EFHD2	-5.52742	-1.11571	-1.39423	-1.06908	-2.48471	-1.4664	NA	1
ICMT	-13.1774	1.03073	1.16364	1.05036	-4.21986	1.41036	NA	1.23338
OSGIN1	-6.80297	1.13699	-1.30961	-1.09178	-3.15367	NA	NA	NA
PREB	-4.67704	1.26148	-1.68182	-1.03902	-6.66516	1.08085	NA	NA
CLDN3	-58.6757	-1.03938	NA	NA	-46.6361	1.36859	NA	NA
PABPC1L	-2.69284	1.22687	-1.28571	-1.02384	-2.09644	-1.02494	NA	NA
GALNT6	2.72662	NA	-1.14789	-1.38306	3.22275	NA	NA	1
BOK	-7.9368	1.13908	1.27441	1.18447	-10.6078	1.20174	-1.11676	1
DHPS	-20.2672	-1.04835	NA	-1.09184	-29.3418	-1.39558	NA	1
SESN1	-4.11013	1.12996	NA	-1.159	-5.16056	2.68552	NA	NA
TOX4	-2.40939	NA	NA	1.20952	-2.48471	NA	NA	1
SEC24C	-9.921	-1.03931	1	-1.6135	-4.10933	NA	NA	NA
ZNF706	-2.83457	1.00564	NA	-1.14695	-3.44037	1.52583	NA	NA
SPTLC2	-19.8691	1.54382	-1.2	1.01224	-21.5979	NA	NA	-2.37222
FBXW5	-5.94052	NA	-1.09896	1.08917	-2.61514	NA	NA	NA
ARL4D	3.48573	-1.22791	-1.29915	-1.27545	2.07753	NA	NA	NA
TMX3	-2.68954	1.12717	NA	-1.24074	-6.97631	-1.94824	NA	1.05186
AP1G2	-12.6138	NA	1.325	1.29446	-10.9901	NA	NA	NA
TRAPPC1	3.71123	-1.1303	-1.29508	1.11538	4.45352	NA	NA	NA
TNPO3	-18.283	-1.77083	NA	-1.33225	-12.2324	-1.02386	NA	NA
DCAF15	2.20473	-1.37007	1.19205	-1.17195	2.30589	NA	NA	1.21913
RNF146	3.3961	-1.09353	NA	1.07248	3.33471	-1.27813	NA	NA
CHD2	-2.35521	NA	-1.46552	-1.27759	-2.48427	-1.30282	NA	-2.66128
TSPO	-2.57931	1.14549	1.09524	1.39972	-2.66874	1	NA	NA
AQP3	-3.11803	-1.23118	1.03448	-1.15789	-2.67584	-1.43715	NA	NA
RAB3D	-44.2193	1.24664	1.48507	1.03478	-3.69859	NA	NA	NA
FADD	-2.47077	-1.19102	NA	1.03571	-8.4098	NA	NA	NA
PURA	-2.83457	-1.05459	NA	NA	-2.39427	NA	NA	NA
ZSCAN21	-2.9763	1.07765	1	1.06863	-3.05811	NA	NA	1
PRC1	-27.7788	-1.42596	1	-1.35812	-9.21283	NA	NA	-2.07208
ABCB9	5.17631	-2.85714	-1.19072	-1.06922	3.65291	1.77597	NA	-1.05432
DCLRE1A	-2.9763	NA	NA	1.88	-2.10245	NA	NA	NA
ZNF322	-11.0548	1.08545	NA	NA	-2.86698	NA	NA	NA
MUL1	2.99611	-1.04301	-1.04	1.17857	2.04334	NA	NA	NA
NEO1	-4.25186	-1.49876	1	-1.62838	-2.65714	-1.04131	NA	-1.58148
HPCAL1	-3.25976	-1.06884	-1.18304	-1.08491	-3.53594	1.02227	NA	1
SPG21	-4.13349	-1.55941	-1.2	-1.20892	-3.68876	NA	NA	NA
OSBPL7	2.62437	1.25877	-1.74468	-1.06311	2.50161	NA	NA	NA
FOS	-19.3824	1.11186	-1.31579	1.25723	-4.91551	1.14619	NA	NA
AGPAT2	-22.2514	1.05698	-1.63107	1.11288	-6.11622	-1.46481	NA	1.30983
DBI	-43.1956	-1.25881	1.0114	-1.50575	-11.2275	NA	NA	NA
PDGFA	-3.50455	-1.13171	1.12991	-1.16484	-5.06499	1.04524	NA	1.59526
APH1A	-18.9393	-1.23344	NA	-1.33981	-2.16489	1.08139	NA	NA
JUNB	-173.476	-1.24964	NA	NA	-16.2273	1.01057	NA	NA
MUT	2.17277	NA	NA	1	2.42445	NA	NA	NA
THAP7	-11.9052	-1.04472	-1.41379	-1.10323	-2.29358	1	NA	1
2013-09-02	-46.9446	1.03106	NA	-1.33469	-36.9977	1	NA	1.31167
TUBB6	-43.369	-1.01415	-1.33981	-1.00592	-15.0857	-1.52606	NA	-1.13339
FIP1L1	2.31864	1.25753	NA	-1.08578	2.1113	1.1825	NA	NA
C4orf21	2.56732	NA	NA	-1.311	2.91009	NA	NA	-2.78437
LATS1	-2.48949	-1.39334	NA	1	-2.27242	-1.03282	NA	-2.76759
BRD7	-11.3383	1.03823	NA	-1.04737	-18.8265	-1.02507	NA	-2.24043
GNPNAT1	-3.36618	1.68013	1	1.31615	-2.88748	-1.06349	NA	1.23366
BAZ2A	-13.7477	NA	-1.21429	1.05046	-9.87792	NA	1	1
SAP30	-5.66915	1.15775	NA	-1.09498	-5.42229	-1.39251	NA	NA
PSD4	2.07595	-1.53333	-1.10643	-1.03725	3.16959	NA	1	-1.83876
ZNF408	-9.21236	NA	-1.02667	NA	-3.15367	NA	NA	NA
PFDN1	-27.3536	-1.03488	1	-1.06422	-7.16744	-1.15112	NA	NA
RPL34	-2.83457	NA	NA	-1.05195	-2.55975	NA	NA	NA
WDR7	-4.81877	1.29878	1	-1.44755	-4.58716	NA	NA	-1.3179
HS6ST1	-4.0306	-1.05534	1.01653	-1.15675	-2.24128	1.62872	NA	1
MARK2	-7.51162	1.02764	-1.01893	-1.19063	-5.73395	-1.57669	NA	NA
VIMP	-30.1882	-1.3178	NA	-1.6863	-11.1812	1.46277	NA	-2.50278
STAT5B	-13.3225	1.03313	NA	1.06276	-2.96254	-1.05432	NA	2.21664
MED1	-19.8942	1.22727	-1.43478	-1.16727	-12.2819	NA	NA	-1.44969
RPS12	-21.2089	NA	NA	NA	-54.0565	NA	NA	NA
PRODH	-5.66915	1.22222	-1.37041	-1.08669	-2.00688	NA	1	NA
R3HCC1	2.82153	1.116	-1.12821	-1.11066	2.08479	1.24786	NA	NA
CXCL12	-2.38125	-1.11761	NA	-1.0251	-5.74572	-1.48764	NA	-1.44969
HMG20A	-3.82822	-1.53722	-3.08333	-1.36364	-2.75076	1.28727	NA	NA
PFDN6	-7.51162	NA	NA	NA	-11.7546	NA	NA	NA
FKBP3	-31.1803	-1.06667	NA	-1.01227	-30.8734	NA	NA	NA
TRIM11	-2.26766	1.2386	-1.37931	1.06087	-5.54282	NA	NA	NA
ACTR1B	-2.93404	-1.04144	-1.08854	-1.24259	-3.9696	-1.07165	NA	-1.41039
CCNT1	-21.5163	-1.02897	NA	-1.47287	-2.2465	-1.12915	NA	1
CD74	-7.56079	1.2963	1.42424	-1.13125	-2.08514	NA	NA	NA
RPL18A	-35.0322	1.81679	-1.1	-1.2186	-61.2974	1.56295	NA	-2.03718
ESF1	-6.51952	NA	NA	-1.21843	-9.11915	NA	NA	1
LAMTOR1	-2.92134	1.09945	NA	-1.07979	-3.24402	NA	NA	NA
DBNDD1	-12.1887	1.16439	1.13934	-1.36314	-5.82952	-1.43598	NA	NA
OS9	-55.9828	-1.02053	-1.55556	-1.17832	-14.6082	NA	NA	NA
EPHX1	-7.51162	1.21861	-1.04255	-1.07794	-22.0757	1	NA	NA
TMEM251	3.34659	1.29932	NA	1.20238	2.43968	-1.08285	NA	NA
C19orf48	-9.99747	1.25549	1.21782	1.76426	-20.7649	-1.48623	NA	NA
EHD4	-17.5744	1.01471	-1.3	-1.08041	-7.45414	-1.37585	NA	-1.91443
FEN1	2.23773	1.08417	-1.69565	1.09025	3.84783	NA	NA	NA
EHD3	2.09144	-1.01624	1.5	-1.24167	3.99172	-1.14819	NA	NA
PPIF	-8.50372	-1.46255	NA	-1.30949	-4.04229	-1.3943	NA	-1.9006
FAR1	-27.7788	1.02438	NA	1.07473	-11.4679	NA	NA	1
PRR15	2.36785	-1.36786	1.04498	-2.01464	2.14007	1.30708	1	NA
RIPK1	-12.6138	NA	-1.05714	-1.19072	-2.67584	1	NA	1
TNFAIP8	-2.12593	-1.1318	NA	-1.1001	-2.77141	-1.9125	NA	-1.64752
BCKDHA	-5.38569	-1.10223	-1.36	-1.01562	-20.1644	1	NA	NA
GNB2L1	-28.7027	1.38406	1	-1.3913	-21.4786	NA	NA	NA
SCN1B	-8.36199	-1.05644	1	-1.12738	-11.659	-1.11642	NA	-2.56261
CSAD	3.27194	NA	-1.02759	-1.13419	2.06382	NA	NA	NA
GOLGA2	2.12804	NA	-1.01984	-1.52632	2.05066	NA	1	1
NIF3L1	-3.25976	-1.33937	NA	NA	-2.29358	1	NA	NA
C21orf62	2.73879	NA	1	1.02941	3.12611	NA	NA	NA
RPL3	-11.7948	NA	NA	-1.13433	-3.9285	NA	NA	NA
THBS1	-5.81087	1.17188	-1.19863	1.02778	-2.92982	-1.15322	NA	NA
VAMP5	2.40283	1.02222	NA	-1.13014	2.42414	1	NA	NA
RFC1	-7.22816	-1.19149	NA	-1.46203	-3.05811	-1.24402	NA	-1.30363
TSG101	-3.9684	1.06859	NA	-1.24034	-4.96943	NA	NA	-1.07425
ATRIP	2.10127	1.26559	NA	-1.19024	2.13722	-1.37717	NA	-1.18611
ABCC5	-5.10223	1.15686	1.125	-1.14897	-2.00538	-1.32367	NA	NA
TUBA1C	-48.4712	-1.12738	1.625	-1.08844	-23.2835	1.20089	NA	1.12551
MAPK3	2.85508	1.31957	-1.03425	1.11029	2.34975	-1.19107	NA	NA
EIF4ENIF1	-5.63335	1.11805	-1.8	-1.06205	-2.17805	1	NA	1
NAV1	-4.9605	-1.26749	-1.19672	1.00988	-3.24924	1	NA	-1.00158
MOCOS	-3.40149	1.1112	-1.08	-1.73482	-3.15367	1.62466	NA	-1.18333
TXNRD1	2.52119	1.14885	NA	-1.05714	2.14033	NA	NA	-1.28195
PSMA7	-10.7714	NA	-1.52632	1.5	-5.62708	NA	NA	NA
SYTL2	2.23087	-1.02724	NA	-1.25847	3.40064	1.08094	NA	NA
LRRC26	2.28354	1.25613	1.33564	1.93907	2.69215	-2.01634	1	NA
STK4	-5.38569	NA	NA	1.26966	-4.30046	NA	NA	NA
KIAA1967	-4.81877	1.02643	-1.36306	1.05932	-3.15367	NA	1	-1.62778
CCNE2	2.1748	-1.00903	NA	-1.04139	4.32103	-2.0708	NA	NA
MICAL3	-11.5964	-1.4	1.07429	-1.1559	-8.47352	2.51566	1	-1.2096
CDC45	-7.36989	NA	1	-1.07767	-7.14975	NA	NA	NA
KAL1	2.04496	-1.24738	-1.61905	-1.1291	2.70518	-1.44969	NA	-1.52163
STIP1	-21.5428	1.04017	NA	-1.06412	-14.8745	-1.37321	NA	1
SRPRB	-7.08643	-1.16	-1.13308	-1.133	-2.48471	1	NA	-1.74302
PLEC	-51.164	-1.03093	-1.01474	-1.02553	-57.0528	1	-1.44969	-1.5214
SMG5	-2.55112	NA	NA	-1.375	-2.96254	NA	NA	NA
TMEM109	-4.39359	NA	1.13426	1.47368	-5.82952	NA	NA	1.00142
MPLKIP	-17.8578	-1.51698	NA	NA	-4.47515	1	NA	NA
CRYZ	-3.25976	-1.29545	NA	2	-2.86698	NA	NA	-1.18611
TAF11	-13.039	1.06589	NA	1.01258	-29.052	-1.4135	NA	NA
ARF5	-7.9368	-1.26829	NA	-2.1523	-12.6147	NA	NA	-1.05249
PAAF1	-7.08643	1.1	NA	-1.07143	-6.68961	1.0135	NA	1
CCT3	-40.8178	1.17555	-1.875	-1.14727	-12.2168	1.0276	NA	1
TARBP2	-6.66125	1.03228	-1.82353	1.24673	-2.10245	1.10302	NA	NA
MRPL49	-24.9393	1.24841	NA	-1.08333	-2.92591	1.10649	NA	NA
IER5	-26.0803	-1.02674	NA	NA	-5.08527	-1.1682	NA	NA
CASZ1	-4.9605	1.03627	-1.10973	-1.04015	-8.56671	-1.22404	1	1.74741
POLR1D	-18.6199	1.16697	NA	-1.51389	-7.09445	-1.31296	NA	NA
MVK	2.45974	NA	-1.09524	-1.11186	4.40934	NA	NA	NA
RBM5	-4.53532	1	NA	-1.58275	-2.18566	NA	NA	1
NCL	-69.1636	-1.07858	NA	-1.07375	-33.1614	-1.2461	NA	1
PPP1R9B	-4.02711	1.00925	-1.21875	-1.02261	-4.10933	3.83411	NA	NA
SLC43A2	-5.24396	1.15166	-1.02403	-1.02361	-4.01377	1	1	1.40978
BCAS1	2.85802	1.1691	-1.06219	-1.05886	2.98976	NA	NA	NA
UTP6	-5.10223	1.3578	NA	-1.07634	-9.07876	-1.20811	NA	NA
SSR2	-14.0757	-1.12784	1	-1.18045	-14.8127	NA	NA	1
SLC25A33	2.01489	1.26282	1.0274	-1.26786	2.14398	-2.6358	1	1.03732
MXD3	-4.02711	-1.25641	-1.27184	-1.15	-2.19801	NA	-1.66224	NA
DNM2	-38.2667	NA	1.02294	-1.12519	-14.2393	NA	NA	1
TNFRSF10B	-3.25518	-1.19888	1	-1.13056	-3.64885	1.39166	NA	1.2676
CHD4	-8.05422	1.43111	-1.12	-1.09836	-3.43229	1.33559	NA	NA
PAPSS1	2.36122	-1.12857	NA	1.17199	2.05748	1	NA	NA
PARL	-23.2435	-1.2998	NA	-1.17143	-7.5497	NA	NA	NA
HIF1A	-35.254	-1.15936	NA	1.04873	-12.5403	-1.3824	NA	NA
CXorf21	2.46355	1.17391	NA	1	3.5187	NA	NA	NA
RBMX2	2.37362	1.27907	NA	-1.3764	2.10539	NA	NA	1
GRPR	2.44259	NA	1	1	2.28413	NA	NA	NA
OR1C1	3.47796	NA	NA	NA	3.7117	NA	NA	NA
WWC3	-2.22276	-1.39744	-1.84211	-1.41191	-5.78614	-1.18611	NA	-4.21728
TGS1	-8.07853	NA	NA	-1.13333	-4.58716	NA	NA	NA
ACAD10	-7.79507	-1.02605	1.17209	-1.01844	-3.15367	1	NA	1
AP3D1	-9.08155	-1.08782	1.07205	-1.01219	-4.16917	1.08242	1	1.22632
LDLRAD3	-5.10223	-1.21239	-2.01408	1.0131	-4.68273	NA	NA	-1.6355
RPS19	-19.389	-1.1849	-1.11667	-1.17965	-28.4278	NA	NA	NA
RAB32	-3.68494	-1.06789	NA	1.65	-4.39603	1.3956	NA	NA
EDEM1	-3.81664	-1.27343	-1.41176	-1.03867	-2.14696	NA	NA	-1.26592
CRAMP1L	2.30714	1.11195	1.14875	1.12027	2.03857	-1.23855	NA	-3.78191
FBL	-16.5747	-1.03949	1.19048	-1.224	-6.6475	-1.17612	NA	1
KBTBD4	-21.1176	1.24742	-1.72973	-1.42446	-4.96943	NA	NA	NA
RAB22A	-6.66125	NA	1.94444	-1.21429	-6.59404	NA	NA	NA
HDGFRP2	-5.66915	-1.03333	1.13776	-1.07682	-6.11622	1.17197	NA	-1.73028
DDX21	-107.907	1.08176	NA	-1.17059	-42.0128	1.2648	NA	-1.3836
CDC73	-2.55112	-1.20979	NA	-1.14212	-2.38915	1.00088	NA	-1.44969
B3GALT6	-11.7635	-1.71429	NA	NA	-2.48471	NA	NA	NA
GGCT	-19.6873	-1.02628	NA	-1.01832	-2.65489	NA	NA	NA
RTP4	-4.39359	-1.11111	NA	NA	-3.44037	NA	NA	NA
TST	-8.64545	NA	-1.25869	-1.02872	-7.55194	NA	NA	-1.25513
HSF1	-12.1887	1.02332	1.14525	1.04129	-10.5197	1	NA	-1.49598
DR1	-6.66125	NA	NA	1	-5.37296	NA	NA	NA
SDF2	-7.36989	-1.06856	NA	1.11943	-2.30411	NA	NA	NA
JMJD4	-6.37779	1.02044	NA	-1.72	-2.19801	1.04635	NA	NA
TMEM161A	2.18619	-1.18719	-1.07353	-1.50718	2.484	NA	1	NA
MSH2	-7.15905	-1.10949	1.2623	1.00525	-4.93709	NA	NA	1
PIP4K2C	-8.64545	-1.22102	NA	1.11039	-2.08766	NA	NA	NA
NCKIPSD	-9.12812	-1.26455	1	-1.45181	-4.95088	1.30233	NA	NA
VASN	2.31404	1.01823	1.32839	1.01253	3.19777	NA	NA	-1.13219
MLF2	-11.3383	-1.19428	-1.20513	-1.15584	-57.5307	NA	NA	NA
SETD1B	-2.9763	1.0057	-1.21197	1.07506	-6.97631	-1.26506	1	-1.23045
XRN1	-4.19148	1.054	-1.2	1.31538	-3.19356	NA	NA	1
AFMID	-4.39359	-1.04924	1.0083	-1.34448	-2.09191	NA	NA	1
AKT1S1	-5.52742	NA	-1.04586	-1.12216	-8.1231	NA	1	NA
NSA2	-4.53532	-1.57629	NA	-1.03614	-7.45414	-1.42546	NA	NA
TSC22D4	-18.283	1.02633	1.10426	-1.23956	-12.0413	NA	1	-1.58148
PRRC2A	-2.36501	-1.11096	1.07214	1.01722	-2.5131	1	1	NA
ZNF205	-12.0469	NA	1.31135	NA	-8.69649	NA	1	1
TMED10	-60.2347	1.01556	NA	1.12609	-38.279	NA	NA	NA
NPIP	-15.5901	-2.21429	NA	-1.53333	-10.7034	NA	NA	NA
CSNK1G1	-2.15163	-1.32143	NA	-1.46059	-2.32144	NA	NA	-2.24043
COX5B	-23.5076	1.4396	NA	-1.02876	-18.5471	NA	NA	-1.72116
KIF13A	-7.79507	1.0454	1.49587	1.08862	-6.03233	-2.53661	NA	-4.21728
C1orf35	2.52232	1.18634	1.15319	1.18268	2.2195	1.31482	NA	1
TMX1	-5.9526	1	NA	-1.09877	-2.65029	1	NA	NA
MAFB	2.02881	-1.14025	NA	NA	5.68323	-1.10199	NA	NA
SAP30BP	-2.44503	1.07377	-2.21429	1.10768	-3.9182	NA	NA	1
RRP12	-16.0153	-1.10894	-1.09701	-1.17747	-13.3335	-1.05432	NA	1
RPUSD2	-3.39044	-1.33261	-1.01439	-1.52381	-2.96254	NA	NA	NA
ABCA4	4.77158	NA	-1.47826	-1.5347	2.06077	NA	NA	-3.19938
HKR1	-5.81087	-1.37759	1	-1.17424	-2.29358	NA	NA	NA
HSPH1	-8.96354	-1.23331	NA	-1.22669	-9.89686	NA	NA	NA
CAMTA2	-3.07375	-1.13106	-1.20833	-1.15493	-5.06425	NA	NA	NA
IFT27	2.42839	1.07471	1.3871	-1.50725	2.07736	NA	NA	NA
C6orf136	-10.0627	1.10482	-1.34167	1.1462	-3.9182	1	NA	1
GAS1	2.8983	1.17318	NA	NA	2.77248	-1.19167	NA	NA
EIF2C2	-3.11803	-1.27236	-1.16745	-1.07915	-2.77141	1	NA	1.00562
DNTTIP2	-3.40149	1.18373	NA	-1.6962	-2.33121	NA	NA	-1.12426
NT5C3	2.09144	NA	NA	-1.22977	2.25486	NA	NA	1.03242
TIPRL	-7.21285	-1.17842	NA	-1.03623	-2.60622	NA	NA	NA
SLC35G2	2.48317	-1.08451	NA	-1.31008	2.87212	NA	NA	-2.6822
NLRP8	2.46355	NA	-1.03743	-1.85652	2.42899	NA	NA	NA
ATF6	-5.52742	-2.58824	NA	-1.01754	-2.10245	NA	NA	NA
ZMYM4	-2.40939	1.00902	NA	-1.24729	-5.63839	-1.648	NA	-1.4908
IPO11	-15.165	1.16438	NA	-1.14139	-4.39603	-2.11879	NA	-1.53339
ITFG1	-2.26766	1.11163	NA	-1.16846	-4.68273	-1.17325	NA	1
ZSWIM7	-3.68193	NA	-1.2	-1.26923	-2.0912	NA	NA	NA
NEURL4	-2.9763	-1.13008	-1.24765	-1.27179	-2.38915	NA	1	NA
SERPINE1	-2.12593	-1.1223	-1.10769	-1.60465	-4.79799	NA	NA	NA
NDUFB11	-38.5093	NA	NA	NA	-27.6149	NA	NA	NA
TXNDC11	-14.1729	1.0693	1.26036	1.19193	-6.30735	NA	NA	1.10062
TMEM64	-2.32608	1.17296	NA	-1.57895	-3.38196	-1.07597	NA	NA
CDC42EP4	-8.34571	-1.10207	-1.25773	-1.06933	-4.68273	NA	NA	1.0352
SMC5	-30.4717	NA	NA	1.02586	-5.54282	NA	NA	NA
TBC1D7	-3.54108	-1.22479	NA	-1.04944	-3.41055	-2.21537	NA	1
C16orf58	-12.6138	1.38721	1.45652	1.5256	-19.2087	NA	NA	NA
VPS54	-14.8815	-1.20216	NA	-1.34682	-16.2462	1	NA	1
DOCK5	2.69563	1.03546	-1.09375	1.17606	2.76645	-1.45494	NA	-2.05696
DCAF10	-2.47763	-1.04636	-1.8	-1.03906	-2.19801	NA	NA	NA
RBMS3	3.33304	1	NA	-1.00139	2.08434	NA	NA	1.00598
TP53	-32.5976	1.14762	-1.36	1.10579	-9.70852	NA	NA	NA
BCL7B	-15.1411	-1.16702	1.05769	-1.21474	-4.58716	1.09039	NA	1
FAM83D	-3.44261	-1.26545	NA	-1.34122	-2.09648	-1.31048	NA	1.31657
EPS8L2	-11.3383	1.04561	-1.00949	1.04105	-4.77829	1	NA	1.26322
PPP6C	-5.10223	1.11136	NA	1.23837	-4.68273	NA	NA	NA
ARL6IP4	-38.5502	-1.10727	-1.025	1.0503	-23.3181	1.48589	NA	NA
PLEKHH3	-9.49582	1.01946	-1.05119	-1.07628	-6.21178	-1.84506	1	1.18915
CCDC90A	-4.25186	-1.26474	NA	-1.40631	-2.38915	1.26395	NA	NA
PDCD11	-2.83457	NA	-1.11765	-1.13402	-7.044	NA	NA	1
JUP	-69.5888	1.06585	-1.17978	1.16965	-10.6078	NA	NA	2.13069
MRPL21	-36.8385	-1.00902	1.81579	1.39474	-48.0735	-3.29475	NA	1
STK11	-11.0548	1.11089	-1.07071	-1.12583	-11.6976	1.46417	NA	-1.18611
CHP1	-8.78718	NA	-1.48571	-1.39528	-3.82263	NA	NA	1
CRTC3	-2.83457	-1.12715	-1.09333	-1.56309	-4.47974	1.52958	NA	-2.11393
VASP	-3.01856	-1.15561	-1.38182	1.00197	-3.19275	1	NA	1
SETD1A	-10.2045	1.42421	1.07479	1.09474	-8.60093	1.77165	NA	1.40377
HLA-DMA	-4.11013	NA	-2	NA	-2.19801	NA	NA	NA
CTU1	-2.40939	-1.16264	-1.03819	-1.016	-2.67584	-1.69572	1	NA
SLC39A10	-6.37779	1.48485	NA	-1.15671	-3.3699	NA	NA	-1.61026
KIAA1211	2.26678	NA	-1.03711	-1.21887	2.07069	NA	1	NA
DCXR	2.03717	-1.07353	-1.431	-1.01747	5.35051	-1.03845	-1.05432	NA
PDIA6	-2.82537	-1.2163	NA	1.04319	-2.01944	NA	NA	1.04307
SUCO	-30.7551	-1.00047	NA	-1.03825	-15.3861	-1.23133	NA	1
PBXIP1	-11.3383	NA	-1.50909	-2.41667	-2.00688	NA	NA	NA
CXorf40B	-10.7714	-1.13957	NA	-1.06522	-18.2774	NA	NA	-1.54842
REEP4	-3.11803	1.12093	-1.24	-1.07895	-6.30735	1.05624	NA	NA
AMOTL1	-3.9684	1.09777	NA	1.11475	-2.86698	-1.53698	NA	1
AKR1C1	-2.06176	NA	NA	1	-3.14143	NA	NA	NA
RPL41	-47.366	-1.45161	NA	NA	-5.79435	-1.12376	NA	NA
ZNF768	-34.7235	-1.03421	1.21352	1.1978	-6.21178	1.08538	NA	-1.70326
DRAP1	-19.2751	NA	NA	NA	-14.1437	NA	NA	NA
PPIP5K2	-2.77544	NA	NA	-1.00948	-2.33457	NA	NA	NA
PEMT	-17.7161	-1.23713	1.25	-1.09558	-5.44725	1	NA	1.42527
ZNF32	-43.0326	NA	NA	NA	-25.9939	NA	NA	NA
DYNC2LI1	-11.1966	NA	NA	-1.75862	-4.19082	NA	NA	NA
KIAA2013	-12.4987	-1.30114	NA	NA	-4.37082	1.18202	NA	1
BRD2	-36.1072	1.23492	-1.13915	-1.04598	-31.8234	1	1	1
SLC2A4RG	3.34011	1.21055	1.19453	1.01595	4.13026	1.94758	NA	NA
LAMP2	-3.03808	1.5	NA	-1.09816	-3.46532	NA	NA	1
PPFIA1	-3.82667	-1.11341	NA	-1.14029	-2.66527	NA	NA	1.00788
PLCD3	-16.4405	NA	-1.17297	-1.14599	-12.997	NA	1	NA
ZNF746	-11.9535	-1.16896	-1.5407	-1.26076	-9.64509	-1.05658	1	-1.4162
HMMR	-2.28391	-1.24803	NA	-1.13744	-2.32616	-2.10864	NA	NA
AGAP3	-6.8246	-1.2872	-1.32773	-1.33613	-2.54603	-1.12722	NA	-2.64507
DENND4C	-9.49582	NA	NA	-1.27184	-2.63689	NA	NA	1
C6orf228	-5.52742	-1.21204	NA	-1.05172	-2.96254	1.43926	NA	1
C19orf60	-4.11013	1.23346	-1.00623	1.25328	-13.5704	NA	-1.0592	NA
HSPA1B	-18.8499	1.21343	NA	NA	-26.854	1	NA	NA
PAK4	-6.80297	-1.09792	-1.10032	-1.17279	-8.69649	NA	NA	1
GORASP2	2.33936	NA	NA	-1.34505	2.95756	NA	1	NA
PSMD13	-8.78718	NA	NA	-1.21053	-16.9152	NA	NA	1
SLC39A11	-14.0311	-1.35522	-2.07843	-1.25788	-2.67584	NA	NA	-3.43971
GPD2	-2.12593	-1.07299	NA	-1.02473	-3.9182	-1.07999	NA	1
CPNE1	-11.48	NA	NA	-1.31818	-11.0856	NA	NA	NA
GSTO1	-9.77928	1.06853	1.14045	-1.06055	-2.70156	NA	1	NA
PIGO	-11.6217	-1.30314	NA	NA	-3.34481	NA	NA	NA
IARS2	-27.4822	-1.22184	NA	-1.22734	-8.95644	NA	NA	NA
RHOBTB3	-3.40149	-1.11097	1.23952	-1.25263	-2.57839	-1.87543	NA	-1.3452
TTC23	2.96167	-1.99742	NA	-1.36964	2.04547	NA	NA	1
ZNF323	-8.07853	-1.24576	1.09174	-1.2757	-2.77141	NA	NA	NA
CDKN2C	2.33865	-1.01047	NA	NA	2.37918	1.32	NA	NA
C4orf34	-4.81877	-1.20289	NA	-1.10121	-3.53594	NA	NA	1
PITRM1	-12.5331	NA	-1.43478	-1.44203	-2.4687	NA	NA	-1.09276
GUK1	-19.9837	-1.11456	1.06639	-1.21984	-13.142	NA	NA	1.31416
HOXC11	-2.03753	NA	NA	NA	-3.09433	NA	NA	NA
CIAPIN1	-7.08643	NA	NA	2.07692	-3.34481	NA	NA	NA
USP12	-10.9131	-1.29222	-1.4	-1.08364	-5.05978	-1.88868	NA	-1.19447
NPTN	-16.1571	-1.26018	1.1875	-1.28925	-7.60154	NA	NA	NA
EIF4A2	-4.30791	NA	NA	NA	-3.03375	NA	NA	NA
PTPRJ	-2.40939	1.04218	-1.68182	-1.04842	-3.15367	-2.51624	NA	1
SLC6A9	-8.50372	-1.03704	-1.71875	-1.00322	-2.38915	NA	NA	1.17188
CAPN10	-2.55112	1.18772	1.06198	1.42	-7.26301	NA	NA	NA
APOA1BP	-2.14619	-1.15331	1.245	1.30385	-2.25391	-1.40343	NA	NA
NDUFS5	-53.388	1	NA	-1.72519	-5.73609	NA	NA	1
CUEDC1	-30.3299	1.04237	-1.08966	-1.12169	-17.6797	1	-1.3179	NA
GTF2E2	-3.9684	-1.14403	NA	1.10038	-3.24924	NA	NA	1.15325
HSBP1L1	-10.0627	1.27214	NA	1	-6.21178	-1.16638	NA	NA
EIF4H	-69.4262	-1.13723	-1.5	-1.20355	-62.7866	1	NA	-2.45518
C16orf95	2.31864	1.0387	-1.92857	-1.08	2.86874	1.01515	NA	NA
ZNHIT3	-12.8973	NA	1.13043	1.13298	-6.11622	1.07809	NA	1
SNRPD3	-12.6676	-1.21067	NA	-1.14	-4.25703	-1.34006	NA	NA
MEF2BNB	-9.96642	1.30476	1.21739	-1.14347	-7.27513	NA	NA	NA
PPP1R35	-3.48683	-1.19019	-1.05627	-1.30754	-7.6837	1	NA	-1.48986
WDR18	-37.8415	1.09524	-1.3125	-1.16817	-9.07876	NA	NA	1
UNC93B1	-3.39044	1.11997	-1.00342	-1.0719	-2.08028	-2.54636	NA	NA
TMEM179B	-4.53532	1.24242	NA	1.35714	-2.58028	NA	NA	NA
HADHA	-32.0307	-1.11789	-1.19626	1.02417	-12.0537	NA	NA	1
SSH3	-22.6766	-1.03879	-1.48077	-1.15961	-7.45414	-1.45469	NA	1
IDH1	-10.7714	-1.06391	NA	1.24074	-16.3108	1	NA	NA
DLG5	-29.763	NA	1.05628	-1.0835	-8.31423	NA	NA	1
CITED4	-3.5453	1.2	NA	NA	-3.24924	1	NA	NA
RAB1A	-23.1018	-1.13406	NA	1.02935	-5.54282	NA	NA	NA
CUX1	-9.51933	-1.33785	-1.25234	-1.26351	-3.43405	-1.23611	1	1.11936
KIF20A	3.04321	NA	NA	-1.04082	3.10744	NA	NA	NA
TBCK	2.35999	NA	NA	1.0166	2.08638	NA	NA	-2.10864
ANKRD27	-7.36989	NA	1.34375	-1.14644	-4.87386	NA	NA	NA
CDC42SE2	-7.08643	1.10641	NA	-1.05533	-20.0688	1	NA	-2.13791
NFXL1	-2.83457	-1.34239	-1.64571	-1.25	-2.1338	NA	NA	NA
SIK3	-3.11803	1.0529	-1.4186	1.00348	-7.93197	NA	NA	1
MIF	-107.005	NA	NA	NA	-49.78	NA	NA	NA
FASTK	-26.9284	-1.32632	-3.10526	-1.28425	-29.6254	-1.48852	1	-2.10797
NFKB1	-14.7398	-1.15217	NA	1.13712	-3.19306	-1.1551	NA	-1.67647
SWI5	2.25363	-1.02309	NA	1	2.59938	1.06183	NA	NA
MED26	2.35739	1.14641	-1.03018	-1.21081	2.0089	1	1	NA
2013-09-15	-3.25976	-1.17192	NA	-1.19524	-2.156	1.13156	NA	1.16622
ACTA1	-3.5453	-1.23896	-1.13934	-1.31	-2.68374	1.24915	NA	1
TMEM183B	-187.224	NA	NA	NA	-32.0146	NA	NA	NA
TLCD1	2.53157	-1.16026	-1.08571	1.15799	2.37285	1.09329	NA	1.82057
LPCAT3	-5.52742	-1.40758	NA	-1.06522	-2.38915	-1.20066	NA	-1.62546
TDRD7	-8.9289	1.14959	NA	1.49463	-5.63839	NA	NA	-1.3179
TPRKB	-7.36989	-1.01182	NA	-1.29185	-8.98319	NA	NA	NA
RPL23A	-2.55112	NA	3.1	-1.35061	-3.72397	NA	NA	NA
COQ4	-4.39359	1.02997	1.00313	1.26161	-10.8945	NA	NA	NA
MIF4GD	-10.6603	1.06341	-1.15064	1.04065	-4.2398	-1.57216	NA	NA
PSMC3	-8.64545	-1.03375	-1.41667	-1.36218	-25.0736	NA	NA	NA
RARS	-8.45981	1.44313	NA	1.32172	-3.57818	1	NA	NA
ARRDC1	-18.6087	1.36157	1.1746	1.40462	-2.77141	NA	NA	NA
ZNF791	-3.25976	-1.20106	-1.05556	-1.40594	-2.86698	NA	NA	1
SNX15	-3.40149	1.06164	1.05714	-1.04412	-2.00688	NA	NA	-1.44969
P4HB	-20.6113	1	-1.04943	-1.00043	-2.02794	-1.08862	NA	-1.58594
ACOT4	2.22307	1.02825	NA	-2	2.26531	-1.7726	NA	NA
PTPRU	-3.11803	-1.12943	-1.18898	1.04232	-5.54282	-1.97685	1	-1.24422
DMWD	-17.4326	1.00523	-1.08738	1	-2.38915	NA	NA	NA
ZNF282	-4.39359	-1.18765	-1.43269	-1.19324	-6.40291	1.13397	1	NA
FAM160B2	-17.2909	1.26591	-1.02	1.13624	-4.68273	1	NA	1
ANAPC15	-6.9447	-1.08889	NA	NA	-10.7034	NA	NA	NA
WDR55	-4.84754	-1.34426	1	-1.15833	-10.6078	NA	NA	NA
PMS1	-5.29757	NA	NA	-1.17442	-4.81878	NA	NA	NA
SKIL	-14.8815	-1.09116	NA	-1.10833	-5.30111	-1.30988	NA	1
F12	-2.82537	-1.27273	-1.11416	-1.01165	-2.40059	NA	-1.42434	NA
HDGF	-80.0078	-1.28302	-3.1	-1.27174	-62.8889	NA	NA	1.14709
PIGU	-5.81087	-1.2584	NA	-1.04253	-2.46736	1	NA	1.11473
WRNIP1	-9.5007	1.19977	-1.1	-1.09195	-21.6935	1.20669	NA	NA
ARID4B	-9.35409	NA	NA	-1.13163	-3.53594	NA	NA	-3.40336
FAM193B	-2.12593	1.05965	1.06236	1.05419	-4.2049	NA	NA	NA
ZBTB7B	-33.0351	-1.23262	-1.27969	-1.23566	-4.68273	-1.32754	NA	NA
CTSO	2.38579	-1.33874	NA	1	3.03063	NA	NA	-1.0108
PSMB1	-12.5919	1.27891	NA	-1.02113	-18.5317	1	NA	NA
LRRC16A	2.18637	1.16034	NA	1	2.01068	-1.49822	NA	-3.40988
TSPAN4	-18.0645	-1.11035	-1.12	-1.03438	-31.6668	-1.05352	1	1
PAF1	-2.9763	-1.12245	1.07273	NA	-6.11622	-1.21054	NA	NA
C12orf23	-2.46081	1.05787	NA	-1.15765	-6.93315	1.16298	NA	NA
TAF15	-10.9131	1.02697	NA	-1.49635	-10.7989	NA	NA	1
C20orf43	-61.085	1.36537	NA	1.14368	-10.9901	NA	NA	NA
C16orf70	-3.54322	1.11331	NA	-1.30751	-2.96254	NA	NA	NA
IDE	-14.8815	-1.24049	NA	-1.21209	-12.328	1.18326	NA	NA
KCTD21	-2.12593	-1.22595	NA	-1.12207	-2.48471	NA	1	NA
TACO1	2.04496	1.04265	-1.45455	1.12082	4.28545	1	NA	NA
C15orf23	-9.35409	-1.25166	-1.30263	-1.41593	-8.1231	NA	NA	NA
PWWP2B	-2.26766	-1.05896	-1.18574	-1.04221	-9.84328	-1.24859	1	1
SUCLG2	-2.12593	-1.30619	1.125	-1.08885	-5.35169	NA	NA	NA
ZNF703	-2.42547	-1.11955	-1.4739	-1.07679	-5.06499	-1.57505	1	NA
STX16	-23.1018	1.14052	1.14474	1.08365	-8.8527	-1.29024	NA	NA
ALDH3B1	-11.6217	1.05263	1.05914	-1.01481	-5.25612	NA	NA	NA
MYL6B	-14.3146	-1.38899	NA	-1.9	-28.8609	-1.76614	NA	NA
ALKBH6	2.28295	NA	1.12745	-1.5339	2.13853	NA	-1.06814	NA
C6orf47	-15.3067	1.13078	NA	NA	-3.34481	1	NA	NA
POLD3	-13.3225	1.19745	NA	1.10959	-9.07876	NA	NA	NA
ABHD14A	-4.25186	1.01173	NA	-1.29609	-2.96254	1.04013	NA	-1.49516
R3HDM1	-8.64545	NA	NA	-1.1503	-8.21866	NA	NA	-1.18611
CCDC92	3.38697	-1.23836	-1.65217	-1.27027	2.6002	-1.28258	NA	-1.11105
FOXO3	-5.75302	-1.20516	-1.11984	-1.01363	-2.57973	-1.01625	NA	-1.01476
KLF10	-12.0747	-1.21654	-1.21795	-1.21104	-5.41418	-1.1851	NA	1.20724
GLTPD1	-2.29919	NA	1.0929	NA	-5.99595	NA	NA	NA
AKR1A1	-2.26766	-1.01557	NA	-1.05797	-4.40885	1.13707	NA	1
TRIM59	3.55041	-1.06383	1.06667	NA	2.15951	NA	NA	NA
ITGAE	2.26991	NA	1.04179	-1.01276	2.09817	NA	NA	1
SRSF5	-26.7867	1.08286	-1.03315	1.05128	-3.29982	NA	NA	NA
B3GALNT2	-40.253	1.13798	NA	-1.49608	-3.10005	1	NA	NA
CLNS1A	-15.0232	-1.13953	NA	1.12887	-14.3191	NA	NA	1.14344
IFT20	-4.81877	NA	NA	NA	-4.87386	NA	NA	NA
ZXDB	-12.0469	1.04946	NA	NA	-9.46102	NA	NA	NA
PEX5L	7.17329	-1.11936	NA	-1.15564	3.0275	-1.89369	NA	2.09025
IFRD2	-64.0613	1.51748	-1.125	1.19643	-25.325	-2.18392	NA	NA
EPS15L1	-9.58453	-1.02483	1.0903	1.01412	-4.26088	-1.12532	NA	-2.35545
GALNS	-2.26766	NA	1.16154	-1.01628	-2.10245	NA	NA	1
SLC2A9	2.46355	NA	1.05426	-1.22202	2.30178	NA	NA	1.56106
PSME2	-41.3984	1.35612	NA	1	-52.6385	-1.0237	NA	NA
AHNAK2	-2.42175	1.14664	1.12469	1.04465	-2.48471	1.11726	NA	-1.15243
HIST1H1C	-3.82667	-1.09534	NA	NA	-9.17432	-1.51734	NA	NA
TMSB4X	-37.914	1.13805	NA	-1.3082	-7.70027	NA	NA	1.16473
HGSNAT	-14.4563	-1.30159	-1.76471	1.0775	-4.39603	-1.72778	NA	1
TSHB	2.35506	-1.3	NA	NA	2.3823	NA	NA	NA
B4GALT5	-2.21437	1.22546	-1.21429	-1.00213	-3.49336	-1.05243	NA	-4.16499
VPS13C	-2.31167	1.10647	-1.26923	-1.26679	-4.54545	-1.64231	NA	NA
VNN2	-3.68494	NA	NA	-1.10811	-20.26	1	NA	NA
BRD3	-4.9605	1.08744	1.25679	1.01312	-12.5191	-1.16831	1	-1.59314
KPNA6	-8.22026	NA	NA	-1.0982	-6.56463	NA	NA	NA
HMGA1	-40.1092	-1.13753	NA	-1.21601	-54.1858	-2.81244	NA	-1.99498
BNC2	-6.51952	-1.49756	NA	-1.05692	-3.24924	-2.46834	NA	1
DTX3	-16.6262	-1.03333	-1.17241	-1.08423	-3.96399	NA	NA	-1.08206
SERPINA3	-36.8494	NA	NA	1.05	-4.85394	NA	NA	NA
DOK7	-3.96353	-1.35783	-1.13684	-1.28501	-4.90313	NA	1	NA
NDUFS3	-9.51933	NA	-2	1.12821	-10.006	NA	NA	NA
COA3	2.14327	NA	NA	NA	2.13541	1	NA	NA
UAP1	-7.51162	-1.1059	NA	1.09305	-10.8945	-1.01301	NA	1.03872
METTL17	-2.32278	1.16774	1.02703	1.0625	-3.37071	-1.30091	NA	NA
ECI1	-13.1808	1.52498	1.38023	1.09627	-32.6835	1.05821	-1.43548	NA
KDM3A	-2.74775	-1.20513	-1.49826	-1.15153	-2.21263	NA	NA	1.14588
TULP3	-3.68494	1.1686	1.71429	-1.16531	-3.53594	NA	NA	1.28933
SPTSSB	-11.0026	-1.09269	NA	1.33333	-21.1819	NA	NA	NA
MZT2A	-54.1617	-1.20814	NA	-1.11198	-75.6765	-1.51133	NA	NA
FAM58A	-2.87651	1.00929	1	1.0418	-2.72138	1	NA	NA
CAST	-2.83457	-1.05871	NA	1.04505	-7.93197	NA	NA	-2.12982
TBC1D9	-2.25542	-1.43202	-1.34167	-1.24499	-4.45011	1	NA	NA
CALHM2	-10.3462	-1.18605	1.0625	-1.02	-11.7546	1	NA	NA
LGR4	-4.25186	-1.35393	NA	-1.6686	-4.87386	NA	NA	NA
TTK	-2.30532	-1.54335	NA	1.63889	-2.92817	NA	NA	NA
MYO1D	-8.64545	-1.21258	-1.79167	1.1757	-7.64527	-2.21884	NA	-2.54425
C3orf78	-5.24396	1.51523	NA	-1.18919	-8.79206	1.02641	NA	NA
SLC25A23	-2.26766	1.45043	-1.10417	-1.03909	-6.40291	-1.38915	NA	NA
MARVELD2	2.17372	-1.46684	-1.47692	-1.26116	2.20104	1.0079	NA	1.0661
RNF123	-11.9052	NA	-1.14286	-1.0198	-10.2255	NA	NA	1
ATXN2L	-17.7161	1.17799	1.07895	1.01868	-14.5634	-1.23684	NA	-1.00525
MPG	-5.20961	-1.04559	1.25746	1.30724	-2.88995	1	NA	-1.48557
SCAP	-8.22026	-1.0728	1.04885	-1.07956	-8.21866	-1.2961	NA	1
ZNF133	-2.55112	-1.36669	-1.19588	1	-3.15367	-1.13692	NA	NA
MAP3K11	-49.6831	-1.25091	-1.10448	1.40541	-3.09342	NA	1	NA
ESR2	2.04496	1.27958	1.03597	1.19865	2.32179	-1.00715	NA	-2.10864
RPL38	-45.0349	1.21053	1.25641	-1.03872	-32.0414	NA	-1.18611	1
FJX1	-4.67704	-1.10157	NA	NA	-10.5122	1.05788	NA	NA
JPH3	2.08757	1.04693	-1.20742	-1.10842	2.36794	-1.13611	NA	-1.97685
NARS	-9.49582	-1.43893	1.4	1.06504	-8.40442	NA	NA	NA
E2F3	-14.7398	-1.3547	1	1.09628	-13.6659	NA	NA	-1.56436
TNFAIP8L2	-7.9368	NA	NA	NA	-8.60093	NA	NA	NA
TIGD5	-9.99747	1.14943	NA	NA	-8.68683	-1.51658	NA	NA
CHPF	2.34912	NA	1.20162	NA	2.60931	NA	1	NA
RPL26L1	-23.0532	NA	NA	-1.04167	-8.536	NA	NA	NA
RFC5	-10.9131	-1.6	1.11538	-1.04198	-3.05811	1.09849	NA	NA
SIVA1	2.31814	1.48909	NA	1.03142	3.1409	-1.71327	NA	1.08765
NDFIP1	-3.9684	1.29694	NA	-1.07189	-2.28584	NA	NA	NA
FLNA	-66.1676	-1.03147	-1.12582	1.08044	-103.689	1.00008	NA	1.74491
GOLGA4	-20.0324	-1.06396	-1.64103	-1.07028	-15.9595	1	NA	1
PEBP1	-25.749	-1.32439	1	-1.07906	-2.11308	NA	NA	-2.4755
ECD	-17.7265	-1.18885	NA	-1.07299	-4.77829	NA	NA	NA
CCDC58	-3.68494	-1.38035	NA	-1.72727	-14.2393	NA	NA	1
TMEM208	-4.39359	NA	NA	NA	-8.1231	NA	NA	NA
FDPS	-21.7119	-1.16883	-1.69492	-1.25394	-12.1369	1	1	NA
HNRNPA1	-10.3073	1.23636	NA	NA	-6.29466	-1.11048	NA	-1.34464
C1orf86	-4.11341	-1.58156	-1.041	-1.21574	-3.94373	NA	NA	-1.51026
GPS2	-3.0674	-1.14544	1.30303	1.03697	-5.63839	1	NA	1.12533
POLA2	3.62516	1.43208	NA	-1.15814	3.89282	-1.3141	NA	NA
NDUFS7	-36.8494	1.01724	1.35814	-1.23406	-8.88763	NA	NA	1
ARHGAP22	2.87081	-1.13712	-1.11343	1.04581	2.00346	1	1	-1.16531
MYBBP1A	-2.81477	-1.01603	-1.09672	-1.03989	-2.01533	NA	1	1
ZNF697	3.98148	1.21068	1.23529	-1.08757	2.44027	NA	1	NA
IFI27L2	2.40559	1.4	NA	1.22105	5.21333	NA	NA	NA
SDCCAG3	-6.9447	1.05563	1.10702	1.00384	-5.54282	NA	NA	NA
EVL	-9.35409	NA	-1.13218	1.04671	-8.50536	NA	1	-1.05432
COQ2	-11.6217	-1.21681	NA	-1.30486	-6.49848	1.85243	NA	NA
SMARCE1	-2.83457	-1.24345	1.23077	-1.04498	-4.4916	NA	NA	NA
CARKD	-87.791	1.15738	1.00995	1.17678	-10.0344	NA	NA	-1.24938
ACCSL	-8.78718	1.175	-1.33333	-1.31429	-3.82263	NA	NA	NA
SEMA4C	-10.0627	-1.14844	-1.26866	1.109	-2.19801	1.22132	1	3.15875
USP1	-7.08643	1.2374	NA	-1.49346	-3.6315	-1.67714	NA	1.12298
TRAP1	-12.0469	1.08047	-1.096	1.07719	-64.1247	-1.1328	1	1
HSPA12A	-3.9684	-1.11802	-1.73913	-1.15614	-5.25612	1.25094	NA	-1.3179
WAPAL	-3.68494	1.02663	NA	-1.07404	-3.13344	NA	NA	NA
CAPZB	-18.3763	-1.18459	-1.4	-1.14367	-7.45341	-1.44969	NA	-2.37222
SLC10A3	-40.9596	-1.14453	-2.52083	-1.00727	-11.4679	NA	NA	NA
YPEL3	-67.7463	-1.07766	2.33333	1.27907	-33.2569	-1.71658	NA	NA
PPM1D	-6.98581	1.05537	-1.52655	-1.23509	-9.74772	1.44896	NA	1
PPP1R7	-12.0469	NA	-1.06667	1.19858	-9.84328	NA	1	NA
UQCRH	-38.4243	-1.05897	NA	-1.22316	-7.99621	1.58536	NA	NA
PEPD	-4.11013	1.12521	-1.18605	-1.25017	-3.05811	NA	NA	-1.58148
LOC81691	3.04321	NA	1.24	1	3.7593	NA	NA	NA
NCLN	-2.69284	-1.10298	-1.01695	-1.12372	-3.6315	1.03173	1	NA
TMA7	-35.5345	NA	NA	NA	-5.63223	NA	NA	NA
LANCL1	-3.68494	1.25526	-1.24444	1.08762	-7.5497	NA	NA	NA
EFCAB11	2.29464	NA	NA	1.03777	2.05181	NA	NA	-2.37222
ATP5G1	-7.08643	-1.2732	NA	-1.27368	-6.02065	-1.71327	NA	NA
CNST	2.04496	NA	NA	-1.06043	2.18479	NA	NA	-1.3179
FAM171A2	-8.9289	-1.08812	-1.01361	-1.28424	-7.8364	1	1	NA
PHF23	-8.22026	-1.00624	NA	1.088	-3.33979	1.1003	NA	1.65986
CERS4	-2.69284	1.10008	1.19444	-1.25623	-6.02065	-1.75977	NA	-1.66085
ACTR2	-7.48392	1.19037	NA	-1.11872	-6.04369	NA	NA	NA
CBR1	2.11336	-1.52028	NA	NA	2.00463	-1.32601	NA	NA
TRAPPC6B	-7.08643	-1.17746	NA	-1.42857	-3.83804	NA	NA	NA
BIRC3	2.31864	-1.26667	1	1.15476	2.03795	NA	NA	1.08493
DHRS2	-13.3225	1.40816	-1.23585	-1.41379	-3.08075	NA	NA	NA
OAT	-24.333	-1.07812	NA	-1.19871	-4.04534	NA	NA	-1.26125
PCIF1	-3.68494	1.13982	-1.24138	1.14831	-17.8708	1	NA	1.52302
CDYL	-12.7556	1	-1.0655	-1.02565	-7.3408	NA	NA	-2.55509
PLXNA3	-2.68165	-1.05408	-1.11776	-1.12107	-2.04383	1.0003	NA	NA
MPST	-8.50372	NA	-1.03937	-1.6	-22.8402	NA	1	NA
