# Supplementary material for: Integrative analyses of gene expression and DNA methylation profiles in breast cancer cell line models of tamoxifen-resistance indicate a potential role of cells with stem-like properties
Source: Breast Cancer Res. 2013 Dec 19;15(6):R119. doi: 10.1186/bcr3588 (PMC4057522; doi:10.1186/bcr3588)
Supplement: Additional file 11 — Is a table listing the genes exhibiting altered expression (upregulated and down regulated, absolute value >2-fold change) and concurrent inversely altered DNA methylation in the promoter region in both the TAM R versus MCF-7/S0.5 and the LCC2 versus LCC1 cell line models. [file bcr3588-S11.xlsx]

## Sheet: supp5
gene	DGE_FC(LCC-2/LCC-1)	RRBS_FC(LCC-2/LCC-1)	DGE_FC(TMARs/MCF-7/S0.5)	MMSDK_FC(TMARs/MCF-7/S0.5)	Gene_region
ACTR1B	-2.93404	-1.04144	-3.9696	-1.07165	promoter
AGAP3	-6.8246	-1.2872	-2.54603	-1.12722	promoter
AMFR	-2.26766	-1.0583	-4.16936	-1.06173	promoter
AP1S3	2.85443	1.19003	3.34696	1	promoter
APOA1BP	-2.14619	-1.15331	-2.25391	-1.40343	promoter
AQP3	-3.11803	-1.23118	-2.67584	-1.43715	promoter
ARHGEF2	-2.55112	-2.22741	-6.21178	-1.19842	promoter
ATOH1	8.76735	1.06456	2.20221	1	promoter
ATP5G1	-7.08643	-1.2732	-6.02065	-1.71327	promoter
BIRC2	-8.22026	-1.06412	-5.16056	-1.03875	promoter
BLVRB	-36.0321	-1.17689	-8.11678	-1.71686	promoter
BNC2	-6.51952	-1.49756	-3.24924	-2.46834	promoter
C16orf95	2.31864	1.0387	2.86874	1.01515	promoter
C1orf35	2.52232	1.18634	2.2195	1.31482	promoter
C6orf1	-15.3067	-1.12797	-7.45414	-1.694	promoter
C7orf26	-3.26004	-1.09401	-3.6315	-1.28398	promoter
CAPZB	-18.3763	-1.18459	-7.45341	-1.44969	promoter
CARS2	-6.23606	-1.07935	-6.68961	-1.89759	promoter
CCNT1	-21.5163	-1.02897	-2.2465	-1.12915	promoter
CCT7	-8.22026	-1.34511	-5.06499	-1.42535	promoter
CDPF1	-2.55112	-1.08228	-3.46986	-1.17858	promoter
CHMP2A	-18.1421	-1.04829	-18.566	-1.66481	promoter
CITED2	-4.9605	-1.08937	-5.22236	-1.36052	promoter
CLDND1	-3.82667	-1.01408	-10.7034	-1.28894	promoter
CNOT6	-7.79507	-1.01011	-5.82952	-1.10328	promoter
CPSF1	-10.6296	-1.31156	-5.5575	-1.4416	promoter
CTU1	-2.40939	-1.16264	-2.67584	-1.69572	promoter
CUX1	-9.51933	-1.33785	-3.43405	-1.23611	promoter
CXCL12	-2.38125	-1.11761	-5.74572	-1.48764	promoter
DDAH1	-4.67704	-1.04951	-15.195	-1.63344	promoter
DGKZ	-8.35756	-1.1179	-3.05748	-1.1089	promoter
DHPS	-20.2672	-1.04835	-29.3418	-1.39558	promoter
DNAJC14	-31.7472	-1.15809	-16.0551	-3.55833	promoter
DPYSL2	-4.11013	-1.13767	-27.5663	-1.18233	promoter
DSC2	-4.81877	-1.11776	-2.10245	-1.23751	promoter
DVL3	-22.652	-1.27794	-3.81642	-1.30183	promoter
DYNC1H1	2.04496	1.07037	2.17408	1.05081	promoter
E2F1	-17.4326	-1.00062	-2.86698	-1.79321	promoter
EBP	-40.6761	-1.11278	-10.7214	-1.17677	promoter
EFCAB4A	-2.9763	-1.30466	-26.9496	-1.35651	promoter
EFHD2	-5.52742	-1.11571	-2.48471	-1.4664	promoter
EPB41L1	-6.9447	-1.01541	-2.86698	-1.12258	promoter
EPS15L1	-9.58453	-1.02483	-4.26088	-1.12532	promoter
EZH2	-5.05331	-1.15347	-3.59656	-1.26537	promoter
FADS2	2.14843	1.21569	5.1537	1	promoter
FAM214A	-14.7398	-1.20045	-12.4236	-1.1098	promoter
FAM83D	-3.44261	-1.26545	-2.09648	-1.31048	promoter
FAM83H	-49.1798	-1.06898	-35.2314	-1.03456	promoter
FASTK	-26.9284	-1.32632	-29.6254	-1.48852	promoter
FBL	-16.5747	-1.03949	-6.6475	-1.17612	promoter
FIP1L1	2.31864	1.25753	2.1113	1.1825	promoter
FIS1	-11.0963	-1.03305	-8.57503	-1.76651	promoter
FOXO3	-5.75302	-1.20516	-2.57973	-1.01625	promoter
GDI1	-12.3304	-1.11284	-2.60708	-1.09259	promoter
GPD2	-2.12593	-1.07299	-3.9182	-1.07999	promoter
GPI	-5.21607	-1.04021	-3.52336	-1.70196	promoter
GYG2	-2.9763	-1.42788	-2.77141	-1.21838	promoter
H2AFX	-3.07834	-1.16677	-6.34272	-1.78402	promoter
HECA	-15.5901	-1.0713	-5.25612	-1.16846	promoter
HGSNAT	-14.4563	-1.30159	-4.39603	-1.72778	promoter
HIF1A	-35.254	-1.15936	-12.5403	-1.3824	promoter
HIST1H1C	-3.82667	-1.09534	-9.17432	-1.51734	promoter
HMGA1	-40.1092	-1.13753	-54.1858	-2.81244	promoter
HMMR	-2.28391	-1.24803	-2.32616	-2.10864	promoter
HSPA8	-73.6248	-1.11431	-8.66658	-1.01772	promoter
IER5	-26.0803	-1.02674	-5.08527	-1.1682	promoter
IKBKG	-8.9289	-1.0841	-3.21875	-1.09742	promoter
ING3	-2.69284	-1.52632	-2.77141	-1.59959	promoter
IRAK1	-68.0031	-1.19639	-65.8449	-1.11635	promoter
IRF2BP2	-7.08643	-1.14945	-8.50536	-1.54737	promoter
KDM6A	-2.9763	-1.05012	-4.10933	-1.43489	promoter
KIAA0664	-4.67704	-1.02197	-8.79206	-1.93386	promoter
KLF10	-12.0747	-1.21654	-5.41418	-1.1851	promoter
LATS1	-2.48949	-1.39334	-2.27242	-1.03282	promoter
LMNB1	-12.7556	-1.33619	-11.5635	-1.13583	promoter
LPCAT3	-5.52742	-1.40758	-2.38915	-1.20066	promoter
LRFN3	-2.57372	-1.29789	-2.42761	-1.44571	promoter
LRIG1	-2.12593	-1.23702	-2.76646	-1.59049	promoter
LRRC61	-2.98551	-1.42654	-8.02753	-1.13148	promoter
MBD6	-8.36199	-1.02823	-17.0107	-1.98248	promoter
MED26	2.35739	1.14641	2.0089	1	promoter
MRPL21	-36.8385	-1.00902	-48.0735	-3.29475	promoter
MSRB1	2.15216	1.26543	3.68707	1	promoter
MTHFD1	-12.484	-1.20958	-9.60047	-1.04507	promoter
MYL6B	-14.3146	-1.38899	-28.8609	-1.76614	promoter
MYO1C	-52.2979	-1.07043	-9.65215	-1.97685	promoter
MYO1D	-8.64545	-1.21258	-7.64527	-2.21884	promoter
MYO6	-32.3141	-1.06104	-3.34481	-1.4691	promoter
MZT2A	-54.1617	-1.20814	-75.6765	-1.51133	promoter
NCL	-69.1636	-1.07858	-33.1614	-1.2461	promoter
NCOA6	-3.9684	-1.83767	-5.92508	-1.52834	promoter
NDNL2	-3.68494	-1.03479	-2.00688	-2.23706	promoter
NEO1	-4.25186	-1.49876	-2.65714	-1.04131	promoter
NFKB1	-14.7398	-1.15217	-3.19306	-1.1551	promoter
NKAIN1	-2.83457	-1.57049	-4.4916	-1.25847	promoter
NOL3	-12.4721	-1.28889	-9.65215	-1.31737	promoter
NRIP1	-2.21878	-1.20928	-7.1094	-1.14062	promoter
NSA2	-4.53532	-1.57629	-7.45414	-1.42546	promoter
NUDT1	2.72387	1.13291	5.19272	1.18288	promoter
OAZ2	-49.7468	-1.28205	-7.93197	-1.07572	promoter
PAF1	-2.9763	-1.12245	-6.11622	-1.21054	promoter
PFDN1	-27.3536	-1.03488	-7.16744	-1.15112	promoter
PIEZO1	-29.1961	-1.08098	-14.6216	-1.02241	promoter
PLEKHA1	-12.3304	-1.12043	-3.82263	-1.15828	promoter
POLA1	-2.26766	-1.13788	-3.6315	-1.372	promoter
POR	-51.5892	-1.36282	-7.26301	-1.06951	promoter
PPCS	-2.4431	-1.00922	-3.12291	-1.36569	promoter
PPIF	-8.50372	-1.46255	-4.04229	-1.3943	promoter
PPM1H	-2.69284	-1.24545	-5.35169	-1.51918	promoter
PPP2R2C	-8.50372	-1.16661	-7.0504	-1.12854	promoter
PPP4R1	-17.4645	-1.03834	-4.11403	-1.5349	promoter
PRKCD	-3.9684	-1.0228	-6.49848	-1.5474	promoter
PTBP1	-24.8597	-1.04322	-6.88579	-1.15315	promoter
PTPN1	2.73514	1.06218	2.82073	1.12998	promoter
PTPRU	-3.11803	-1.12943	-5.54282	-1.97685	promoter
PTTG1IP	-18.283	-1.25127	-3.12174	-2.24043	promoter
PWWP2B	-2.26766	-1.05896	-9.84328	-1.24859	promoter
PYGB	-5.24396	-1.31147	-2.48471	-1.32609	promoter
R3HCC1	2.82153	1.116	2.08479	1.24786	promoter
RCL1	-30.1882	-1.18312	-5.63839	-1.59742	promoter
RFC1	-7.22816	-1.19149	-3.05811	-1.24402	promoter
RGAG4	2.71351	1.55939	2.01391	1.02004	promoter
RHOBTB3	-3.40149	-1.11097	-2.57839	-1.87543	promoter
RNF113A	-4.53532	-1.10221	-3.6315	-1.60618	promoter
RNF145	-4.81877	-1.10077	-2.86698	-1.33868	promoter
RNF34	-70.8081	-1.19515	-3.82263	-1.32191	promoter
RPL41	-47.366	-1.45161	-5.79435	-1.12376	promoter
RRP12	-16.0153	-1.10894	-13.3335	-1.05432	promoter
SCAP	-8.22026	-1.0728	-8.21866	-1.2961	promoter
SCN1B	-8.36199	-1.05644	-11.659	-1.11642	promoter
SDF4	2.91545	1.13357	2.11148	1.72617	promoter
SEPHS1	-4.11013	-1.15948	-5.95998	-1.188	promoter
SETD5	-25.3694	-1.15854	-10.5122	-1.32625	promoter
SIDT1	-2.33555	-1.17531	-5.83708	-1.56872	promoter
SKIL	-14.8815	-1.09116	-5.30111	-1.30988	promoter
SLC2A4RG	3.34011	1.21055	4.13026	1.94758	promoter
SLC35E2	2.15857	1.01181	2.6295	1.65359	promoter
SLMO1	-2.12593	-1.0705	-3.08229	-1.57928	promoter
SLTM	-11.0548	-1.20824	-5.24241	-1.59914	promoter
SMC4	-2.32004	-2.20833	-2.37508	-1.18465	promoter
SMCR7	-6.6735	-1.38431	-3.72707	-1.24467	promoter
SNRPD3	-12.6676	-1.21067	-4.25703	-1.34006	promoter
SNX6	-6.66125	-1.02619	-11.7546	-1.9034	promoter
SOGA1	-7.79507	-1.02683	-4.01377	-2.37222	promoter
SOX4	-22.1097	-1.05842	-18.2531	-1.06834	promoter
SRRD	-7.51162	-1.01518	-8.02753	-1.18564	promoter
SSH3	-22.6766	-1.03879	-7.45414	-1.45469	promoter
STK32C	-2.40939	-1.02379	-2.89787	-1.20372	promoter
SUCO	-30.7551	-1.00047	-15.3861	-1.23133	promoter
TACO1	2.04496	1.04265	4.28545	1	promoter
TBC1D7	-3.54108	-1.22479	-3.41055	-2.21537	promoter
TELO2	-13.3225	-1.01854	-4.01377	-1.03442	promoter
TERF2	-2.40939	-1.14363	-2.10245	-1.1514	promoter
TFIP11	-5.40236	-2.49724	-5.16056	-1.12534	promoter
TIPARP	-3.54322	-1.13518	-4.68273	-1.01974	promoter
TM2D3	-6.80297	-1.13385	-4.58716	-1.10553	promoter
TNFAIP8	-2.12593	-1.1318	-2.77141	-1.9125	promoter
TNPO3	-18.283	-1.77083	-12.2324	-1.02386	promoter
TOMM6	-78.1381	-1.16763	-30.7031	-1.15938	promoter
TPX2	-20.6924	-1.19466	-7.41523	-1.05534	promoter
TRAM2	-13.6059	-1.32948	-3.9182	-1.01741	promoter
TRIB1	-72.7068	-1.03203	-8.31423	-1.01359	promoter
TRIM67	2.68093	1.03806	2.45371	1.21773	promoter
TSPAN4	-18.0645	-1.11035	-31.6668	-1.05352	promoter
TTC39C	-2.99157	-1.13227	-3.06664	-1.30255	promoter
TUBB6	-43.369	-1.01415	-15.0857	-1.52606	promoter
UAP1	-7.51162	-1.1059	-10.8945	-1.01301	promoter
USP12	-10.9131	-1.29222	-5.05978	-1.88868	promoter
VAC14	-2.55112	-1.06064	-2.67584	-1.11944	promoter
VAMP5	2.40283	1.02222	2.42414	1	promoter
WEE1	-8.64545	-1.08437	-10.4833	-1.12741	promoter
WWC3	-2.22276	-1.39744	-5.78614	-1.18611	promoter
YPEL3	-67.7463	-1.07766	-33.2569	-1.71658	promoter
ZBTB7B	-33.0351	-1.23262	-4.68273	-1.32754	promoter
ZNF133	-2.55112	-1.36669	-3.15367	-1.13692	promoter
ZNF274	-2.12593	-1.07762	-3.6315	-1.18999	promoter
ZNF703	-2.42547	-1.11955	-5.06499	-1.57505	promoter
ZNF746	-11.9535	-1.16896	-9.64509	-1.05658	promoter
ZNF846	2.78859	1.05754	2.62228	1	promoter
